# Supplementary material for: A second monoclinic polymorph of 6-amino-1,3-dimethyl-5-[(E)-2-(methyl­sulfan­yl)benzyl­idene­amino]­pyrimidine-2,4(1H,3H)-dione
Source: Acta Crystallogr Sect E Struct Rep Online. 2011 Jul 13;67(Pt 8):o2025–6. doi: 10.1107/S1600536811027322 (PMC3213476; doi:10.1107/S1600536811027322)
Supplement: Supplementary file 3 [file e-67-o2025-Isup3.hkl]

# 
# h,k,l, Fc-squared, Fo-squared, sigma(Fo-squared) and status flag 
# 
data_I
_shelx_title ' ba210 in P 21/c' 
_shelx_refln_list_code          4 
_shelx_F_calc_maximum      172.87 
_exptl_crystal_F_000       640.00 
_reflns_d_resolution_high  0.7479 
 
loop_ 
 _symmetry_equiv_pos_as_xyz 
 'x, y, z' 
 '-x, y+1/2, -z+1/2' 
 '-x, -y, -z' 
 'x, -y-1/2, z-1/2' 
 
_cell_length_a    13.5230 
_cell_length_b    13.8520 
_cell_length_c     7.5180 
_cell_angle_alpha  90.000 
_cell_angle_beta  101.068 
_cell_angle_gamma  90.000 
 
_shelx_F_squared_multiplier     1.000 
 
loop_ 
 _refln_index_h 
 _refln_index_k 
 _refln_index_l 
 _refln_F_squared_calc 
 _refln_F_squared_meas 
 _refln_F_squared_sigma 
 _refln_observed_status 
   2   0   0      123.88      119.55      1.73 o 
   3   0   0      363.60      427.90      2.73 o 
   4   0   0     2586.34     2695.42     88.75 o 
   5   0   0       21.04       17.70      1.40 o 
   6   0   0     9208.54    10308.39    209.74 o 
   7   0   0     5266.16     5735.98    139.91 o 
   8   0   0     1696.11     2026.44     71.29 o 
   9   0   0      822.17      754.54     12.39 o 
  10   0   0      292.67      323.73     12.53 o 
  11   0   0     1386.10     1337.86     40.08 o 
  12   0   0     2718.57     2474.69     74.45 o 
  13   0   0      544.12      506.51     35.05 o 
  14   0   0       13.41       10.93      1.47 o 
  15   0   0      114.67       80.75      5.86 o 
  16   0   0       86.67       83.95      5.60 o 
  17   0   0      171.84      179.36      7.73 o 
   1   1   0       35.34       41.67      1.56 o 
   2   1   0      323.82      336.10      2.11 o 
   3   1   0      244.56      281.87      2.25 o 
   4   1   0       12.06       12.04      0.55 o 
   5   1   0      129.57      120.35      1.58 o 
   6   1   0      138.37      154.70      1.75 o 
   7   1   0      884.34      975.75     15.12 o 
   8   1   0      304.61      337.77      6.92 o 
   9   1   0      165.54      162.45      2.17 o 
  10   1   0       47.52       45.64      0.77 o 
  11   1   0        9.93       10.35      0.58 o 
  12   1   0       10.25       10.05      0.65 o 
  13   1   0        2.09        1.09      1.88 o 
  14   1   0      100.86       92.49      3.89 o 
  15   1   0        0.01        1.76      2.43 o 
  16   1   0       26.54       21.85      3.20 o 
  17   1   0       11.42       21.68      4.66 o 
   1   2   0      973.56      923.68      7.07 o 
   2   2   0     2953.00     3104.96     40.77 o 
   3   2   0      719.81      677.87      6.02 o 
   4   2   0       65.30       62.66      1.22 o 
   5   2   0     3194.15     3203.14     28.85 o 
   6   2   0      537.28      499.93      4.79 o 
   7   2   0     3268.00     3409.15     36.19 o 
   8   2   0       79.66      126.72      1.91 o 
   9   2   0      691.03      636.57      6.58 o 
  10   2   0        0.11        0.55      0.53 o 
  11   2   0       90.98       82.39      1.32 o 
  12   2   0      735.49      719.79     17.31 o 
  13   2   0      337.09      296.71      6.39 o 
  14   2   0      125.54      141.96      5.13 o 
  15   2   0        4.52        7.20      3.73 o 
  16   2   0      181.88      178.82      7.46 o 
  17   2   0       26.35       33.32      3.67 o 
   1   3   0      255.81      270.51      2.38 o 
   2   3   0     3394.02     3391.49     57.93 o 
   3   3   0       58.58       66.31      1.13 o 
   4   3   0     3240.24     3265.11     19.50 o 
   5   3   0     2730.48     2827.58     26.10 o 
   6   3   0       51.40       43.22      0.91 o 
   7   3   0      238.40      282.75      2.98 o 
   8   3   0     1609.79     1578.16     16.98 o 
   9   3   0      138.32      133.85      2.04 o 
  10   3   0      442.42      426.16      5.80 o 
  11   3   0      902.37      898.47     21.17 o 
  12   3   0      268.78      265.41      8.49 o 
  13   3   0        0.65        1.70      2.27 o 
  14   3   0       28.25       32.13      2.53 o 
  15   3   0      405.24      369.64      9.06 o 
  16   3   0        2.77       16.79      4.53 o 
  17   3   0       12.40       22.12      5.06 o 
   0   4   0      610.23      577.13      4.92 o 
   1   4   0        6.03       19.98      1.17 o 
   2   4   0       94.84       76.67      0.84 o 
   3   4   0      861.47      868.37     10.32 o 
   4   4   0      762.02      796.16      6.53 o 
   5   4   0      464.72      450.95      4.03 o 
   6   4   0      283.75      291.68      4.03 o 
   7   4   0      515.15      560.05      8.92 o 
   8   4   0      108.05      102.56      1.40 o 
   9   4   0        2.99        3.94      0.77 o 
  10   4   0       54.86       55.69      2.34 o 
  11   4   0      479.71      475.72      8.47 o 
  12   4   0        0.46       -1.32      1.32 o 
  13   4   0       35.42       40.20      2.46 o 
  14   4   0      110.94      121.14      8.66 o 
  15   4   0       22.90       23.66      2.09 o 
  16   4   0      146.71      162.30      7.46 o 
  17   4   0       87.33      119.66      7.20 o 
   1   5   0     2539.35     2455.77     18.99 o 
   2   5   0      469.41      545.37      5.93 o 
   3   5   0    14851.28    15402.77    142.81 o 
   4   5   0      153.25      130.49      3.14 o 
   5   5   0      277.10      272.01      2.97 o 
   6   5   0      488.14      430.60      5.03 o 
   7   5   0       13.51       14.18      0.62 o 
   8   5   0     1676.86     1613.96     28.94 o 
   9   5   0     4674.20     4597.42     95.55 o 
  10   5   0     2930.19     2984.93     69.60 o 
  11   5   0       55.22       53.08      3.66 o 
  12   5   0       39.86       43.62      3.33 o 
  13   5   0      237.13      236.08     12.39 o 
  14   5   0        0.80        1.91      2.27 o 
  15   5   0       10.96        7.96      2.80 o 
  16   5   0      145.02      158.30      7.73 o 
  17   5   0      391.18      364.31     10.13 o 
   0   6   0     1067.33     1152.65      8.79 o 
   1   6   0       84.91       98.12      1.50 o 
   2   6   0       57.78       69.48      1.20 o 
   3   6   0      179.16      215.14      2.50 o 
   4   6   0        5.99        4.48      0.76 o 
   5   6   0       35.21       46.32      1.15 o 
   6   6   0       16.58       15.06      0.74 o 
   7   6   0       63.08       66.37      1.18 o 
   8   6   0       64.58       63.09      1.59 o 
   9   6   0      137.35      145.31      3.73 o 
  10   6   0      230.64      229.49      7.19 o 
  11   6   0       24.27       26.09      2.69 o 
  12   6   0      169.27      170.28     10.66 o 
  13   6   0        5.24        6.85      2.02 o 
  14   6   0       27.26       30.67      2.88 o 
  15   6   0       42.60       44.37      3.10 o 
  16   6   0      120.63      123.92      7.46 o 
   1   7   0     1997.48     1978.32      5.62 o 
   2   7   0       42.02       43.48      1.26 o 
   3   7   0     9873.34    10753.63    175.62 o 
   4   7   0       58.56       39.15      1.53 o 
   5   7   0      427.91      443.74      5.69 o 
   6   7   0      665.35      650.57      9.73 o 
   7   7   0      344.68      357.47      5.99 o 
   8   7   0     1559.53     1483.88     33.31 o 
   9   7   0     3234.66     3198.30     66.39 o 
  10   7   0     1518.37     1484.51     92.08 o 
  11   7   0       82.01       86.14      5.86 o 
  12   7   0      118.77      112.38      6.66 o 
  13   7   0        6.04        7.21      2.09 o 
  14   7   0        0.25        1.83      2.80 o 
  15   7   0       58.60       56.02      3.55 o 
  16   7   0       49.09       59.96      6.13 o 
   0   8   0      594.94      630.92      4.67 o 
   1   8   0      264.59      300.13      2.40 o 
   2   8   0      219.07      216.09      2.91 o 
   3   8   0      235.95      256.89      3.00 o 
   4   8   0       28.46       26.30      1.34 o 
   5   8   0      128.20       89.63      1.81 o 
   6   8   0       38.85       41.65      1.55 o 
   7   8   0      126.88      122.17      1.99 o 
   8   8   0       52.45       52.83      2.35 o 
   9   8   0      521.78      498.56     38.64 o 
  10   8   0      644.19      630.96     35.58 o 
  11   8   0      488.56      479.70     38.38 o 
  12   8   0      324.70      326.31     18.79 o 
  13   8   0       18.20       22.76      3.60 o 
  14   8   0       72.89       76.12      3.64 o 
  15   8   0        9.83       15.11      2.66 o 
   1   9   0      411.27      416.18      3.55 o 
   2   9   0      473.45      504.82      4.73 o 
   3   9   0       28.30       17.47      1.22 o 
   4   9   0       72.26       62.15      1.44 o 
   5   9   0      319.14      331.42      7.76 o 
   6   9   0      992.52      955.72     24.27 o 
   7   9   0       33.93       27.04      1.69 o 
   8   9   0       96.36       92.41      2.06 o 
   9   9   0      532.08      515.81     36.38 o 
  10   9   0      567.58      557.08     34.78 o 
  11   9   0       40.11       43.59      3.20 o 
  12   9   0        2.14        2.62      2.26 o 
  13   9   0       70.92       67.25      3.70 o 
  14   9   0       19.12       20.23      3.86 o 
  15   9   0      280.74      294.38     19.59 o 
   0  10   0     1217.31     1189.61     12.26 o 
   1  10   0       51.91       50.71      1.78 o 
   2  10   0     1079.06     1128.47     13.66 o 
   3  10   0       64.00       62.26      1.79 o 
   4  10   0      360.61      364.47      4.27 o 
   5  10   0     1717.04     1743.13     17.06 o 
   6  10   0       86.19       86.75      2.54 o 
   7  10   0      973.28      949.40     23.43 o 
   8  10   0        2.32        3.01      1.21 o 
   9  10   0      158.48      152.38      9.19 o 
  10  10   0       19.97       18.27      2.61 o 
  11  10   0       26.30       31.84      2.90 o 
  12  10   0      166.64      170.55      9.86 o 
  13  10   0      137.43      132.04      7.73 o 
  14  10   0      510.44      502.11     25.58 o 
   1  11   0        0.34        1.00      1.22 o 
   2  11   0        1.69        2.65      1.25 o 
   3  11   0        1.18        0.88      1.16 o 
   4  11   0       27.61       30.56      1.62 o 
   5  11   0       14.66       18.64      2.16 o 
   6  11   0       29.56       30.37      2.10 o 
   7  11   0      157.96      170.50      5.23 o 
   8  11   0        3.77        1.53      1.66 o 
   9  11   0       24.43       20.67      2.75 o 
  10  11   0       48.15       52.50      3.52 o 
  11  11   0      134.26      136.91     13.46 o 
  12  11   0       31.87       37.24      3.71 o 
  13  11   0      154.45      160.62     11.19 o 
  14  11   0      124.33      136.41      6.66 o 
   0  12   0     7012.22     7291.75    170.30 o 
   1  12   0      106.52      112.73      4.12 o 
   2  12   0     1525.47     1558.18     19.85 o 
   3  12   0        7.13        8.20      1.25 o 
   4  12   0       72.81       88.92      2.12 o 
   5  12   0      434.70      403.29     12.66 o 
   6  12   0      210.35      188.09      3.36 o 
   7  12   0      466.27      456.07      4.52 o 
   8  12   0       10.25       12.26      3.20 o 
   9  12   0      403.23      374.21     22.12 o 
  10  12   0      320.66      318.13     30.38 o 
  11  12   0      823.49      834.41     60.63 o 
  12  12   0      342.15      339.04     19.99 o 
  13  12   0       52.53       49.66      4.21 o 
   1  13   0       12.07       12.56      1.51 o 
   2  13   0      190.88      204.41      2.96 o 
   3  13   0      195.90      197.87      4.51 o 
   4  13   0       15.86       26.67      2.45 o 
   5  13   0       13.04        9.23      2.16 o 
   6  13   0      515.86      496.32      5.06 o 
   7  13   0      151.99      144.62      3.15 o 
   8  13   0      161.28      144.98      6.13 o 
   9  13   0      244.66      246.52      7.46 o 
  10  13   0       29.62       29.08      3.46 o 
  11  13   0       16.97       23.80      7.06 o 
  12  13   0       34.39       41.42      5.06 o 
   0  14   0        2.97        0.97      2.05 o 
   1  14   0      224.88      229.41      3.93 o 
   2  14   0     2066.33     2066.84     12.62 o 
   3  14   0        3.60        5.20      2.07 o 
   4  14   0      139.77      125.26      4.13 o 
   5  14   0      320.51      284.74     11.73 o 
   6  14   0      290.38      285.47      5.85 o 
   7  14   0       48.72       50.90      4.80 o 
   8  14   0       42.18       34.65      4.26 o 
   9  14   0      480.36      473.31      9.59 o 
  10  14   0       52.68       67.96      5.60 o 
  11  14   0      173.57      205.47      7.73 o 
   1  15   0      176.50      176.96      4.90 o 
   2  15   0        0.02        3.64      2.16 o 
   3  15   0      101.04      107.59      4.02 o 
   4  15   0      165.89      169.69      4.70 o 
   5  15   0      108.36      104.60      4.13 o 
   6  15   0      438.46      411.70      6.48 o 
   7  15   0      134.02      124.19      6.40 o 
   8  15   0      327.98      319.81      8.53 o 
   9  15   0        4.18        5.60      3.73 o 
  10  15   0       34.77       32.25      4.53 o 
   0  16   0      189.99      200.41      7.46 o 
   1  16   0       80.88       78.84      3.86 o 
   2  16   0       32.79       35.09      3.02 o 
   3  16   0      267.75      265.48      5.65 o 
   4  16   0      213.47      214.24      6.93 o 
   5  16   0       12.22       11.41      2.20 o 
   6  16   0      102.50       88.21      6.13 o 
   7  16   0       76.99       80.22      6.13 o 
   8  16   0       43.47       43.97      5.06 o 
   1  17   0      751.99      779.98      9.14 o 
   2  17   0       98.10       97.81      4.61 o 
   3  17   0      259.54      269.62      6.12 o 
   4  17   0      125.73      131.17      4.89 o 
   5  17   0       24.33       29.05      4.53 o 
   6  17   0      112.44      105.27      6.66 o 
   0  18   0       10.17        6.13      3.73 o 
   1  18   0       32.12       45.22      3.77 o 
   2  18   0       98.66      105.77      4.70 o 
   3  18   0       24.78       26.19      3.29 o 
   4  18   0       11.88       12.26      4.00 o 
 -17   1   1      151.36      148.04      8.53 o 
 -16   1   1      152.48      144.64      4.89 o 
 -15   1   1      161.20      151.62      3.39 o 
 -14   1   1      348.98      347.24      8.13 o 
 -13   1   1     1361.76     1210.34     23.98 o 
 -12   1   1      101.24       99.51      1.62 o 
 -11   1   1      767.16      805.30      8.68 o 
 -10   1   1        9.29        7.02      0.62 o 
  -9   1   1      576.67      571.37      6.21 o 
  -8   1   1       29.32       20.52      0.77 o 
  -7   1   1     1562.12     1808.11     14.97 o 
  -6   1   1      821.45      763.87      6.48 o 
  -5   1   1      479.29      492.38      3.58 o 
  -4   1   1     1756.31     1711.70     13.33 o 
  -3   1   1     1644.46     1627.26     12.48 o 
  -2   1   1    11066.87    10566.38    100.16 o 
  -1   1   1      402.72      394.09      2.58 o 
   0   1   1     3445.34     3447.69     32.39 o 
   1   1   1     1229.28     1188.43     11.85 o 
   2   1   1     4403.88     4137.39     28.82 o 
   3   1   1      744.66      650.47      6.77 o 
   4   1   1     3190.04     3102.87     41.77 o 
   5   1   1      296.87      260.08      5.03 o 
   6   1   1      301.84      380.40      8.77 o 
   7   1   1      386.41      488.47      7.67 o 
   8   1   1      296.76      276.70      4.60 o 
   9   1   1      105.69       94.74      3.05 o 
  10   1   1      158.81      143.34      6.79 o 
  11   1   1      283.11      320.35     15.95 o 
  12   1   1       52.50       34.78      2.83 o 
  13   1   1     1941.57     1832.24    137.12 o 
  14   1   1       31.74       34.10      2.92 o 
  15   1   1      756.98      680.30      8.01 o 
  16   1   1        8.99       12.26      3.02 o 
  17   1   1      181.98      177.76      5.46 o 
 -17   2   1       33.06       33.05      5.06 o 
 -16   2   1      284.54      246.25      8.00 o 
 -15   2   1      282.73      288.60      7.89 o 
 -14   2   1       35.83       29.05      1.57 o 
 -13   2   1      613.22      554.77      8.46 o 
 -12   2   1        0.40        1.72      0.97 o 
 -11   2   1       80.99       86.97      1.66 o 
 -10   2   1      183.10      171.41      2.39 o 
  -9   2   1      505.73      483.72      5.03 o 
  -8   2   1      179.16      169.14      1.48 o 
  -7   2   1        4.11        0.64      0.47 o 
  -6   2   1     1625.82     1884.07     20.97 o 
  -5   2   1        6.63        4.40      0.35 o 
  -4   2   1      930.04      981.23      8.13 o 
  -3   2   1      615.73      548.68      4.33 o 
  -2   2   1     2728.37     2717.83     27.66 o 
  -1   2   1      882.65      913.29      7.99 o 
   0   2   1     3519.42     3727.73     38.81 o 
   1   2   1     1353.42     1339.53     20.90 o 
   2   2   1     6232.86     6315.27     77.28 o 
   3   2   1     1990.07     1938.43     16.57 o 
   4   2   1      965.46      979.64     11.81 o 
   5   2   1       90.24      112.16      1.82 o 
   6   2   1       14.39       13.56      0.80 o 
   7   2   1      339.51      363.46      3.17 o 
   8   2   1       60.13       81.38      1.39 o 
   9   2   1      294.59      281.89      4.18 o 
  10   2   1       43.24       41.84      2.38 o 
  11   2   1      534.60      546.98     20.58 o 
  12   2   1        1.93        4.30      1.12 o 
  13   2   1      154.23      132.07      9.19 o 
  14   2   1      259.13      240.12      7.46 o 
  15   2   1      125.29      126.32      6.40 o 
  16   2   1       19.54       19.25      3.20 o 
  17   2   1       10.46       20.44      3.19 o 
 -17   3   1        1.87        3.46      4.00 o 
 -16   3   1      151.15      151.92      9.46 o 
 -15   3   1      232.43      247.29      6.69 o 
 -14   3   1       21.97       26.14      1.65 o 
 -13   3   1      378.07      390.34      8.33 o 
 -12   3   1      433.93      411.95      4.78 o 
 -11   3   1      129.15      134.68      1.48 o 
 -10   3   1       71.99       80.26      1.22 o 
  -9   3   1       17.51       15.00      0.67 o 
  -8   3   1       93.18      109.40      1.15 o 
  -7   3   1      326.01      305.68      3.20 o 
  -6   3   1       10.91       17.64      0.55 o 
  -5   3   1       57.08       71.38      0.73 o 
  -4   3   1     1125.68     1082.62      7.63 o 
  -3   3   1       14.80       24.56      0.63 o 
  -2   3   1        5.51        8.97      0.77 o 
  -1   3   1      106.25      102.51      1.21 o 
   0   3   1     9445.75     9749.82     88.55 o 
   1   3   1       14.55       12.45      0.95 o 
   2   3   1      788.65      776.96      9.78 o 
   3   3   1       25.10       31.67      0.74 o 
   4   3   1      493.42      543.79      4.64 o 
   5   3   1        2.16        8.67      0.64 o 
   6   3   1     2194.60     2238.74     23.76 o 
   7   3   1       46.95       57.78      1.58 o 
   8   3   1        5.71        4.50      0.63 o 
   9   3   1       12.77       13.72      0.79 o 
  10   3   1     1051.51     1053.06     17.13 o 
  11   3   1        0.05       -0.10      0.83 o 
  12   3   1       46.46       41.39      1.90 o 
  13   3   1      156.46      152.52     10.93 o 
  14   3   1        4.97        8.79      3.73 o 
  15   3   1      241.59      231.59      7.73 o 
  16   3   1      157.46      164.17      7.46 o 
  17   3   1      217.64      230.74      5.93 o 
 -17   4   1      227.08      216.93      8.26 o 
 -16   4   1       25.69       21.57      2.46 o 
 -15   4   1      223.48      217.70     10.61 o 
 -14   4   1      237.28      222.62      9.51 o 
 -13   4   1       60.30       56.55      3.42 o 
 -12   4   1      259.70      260.13      5.31 o 
 -11   4   1       14.32       17.70      0.90 o 
 -10   4   1     1711.34     1690.03     19.69 o 
  -9   4   1        9.20       11.04      0.73 o 
  -8   4   1      639.72      633.79      6.53 o 
  -7   4   1      422.39      370.68      7.61 o 
  -6   4   1       18.11       14.32      0.55 o 
  -5   4   1      248.45      255.45      2.37 o 
  -4   4   1      450.66      479.12      4.33 o 
  -3   4   1     2394.04     2362.10     20.68 o 
  -2   4   1      302.64      339.11      3.53 o 
  -1   4   1        2.05        3.65      0.48 o 
   0   4   1       35.90       12.87      0.56 o 
   1   4   1     1624.26     1605.59     16.37 o 
   2   4   1       95.38      102.53      1.14 o 
   3   4   1     1095.51     1088.04     11.19 o 
   4   4   1     1022.59     1054.77     11.14 o 
   5   4   1      121.30      141.62      2.03 o 
   6   4   1      139.27      147.54      1.96 o 
   7   4   1      516.96      482.69      7.97 o 
   8   4   1      130.01      140.32      2.33 o 
   9   4   1      460.89      433.19      7.08 o 
  10   4   1     1740.16     1725.82     42.12 o 
  11   4   1       92.57       93.06      4.51 o 
  12   4   1      204.66      213.37     19.32 o 
  13   4   1       78.46       77.83      3.46 o 
  14   4   1      102.15      111.80      5.33 o 
  15   4   1      108.67      110.87      6.40 o 
  16   4   1       75.91       61.30      5.60 o 
 -17   5   1       37.99       48.24      6.13 o 
 -16   5   1       79.33       85.08      3.75 o 
 -15   5   1      157.51      163.18      7.24 o 
 -14   5   1       89.47       81.76      5.45 o 
 -13   5   1       38.02       42.00      2.61 o 
 -12   5   1      113.52      110.95      5.19 o 
 -11   5   1     1427.14     1389.37     33.50 o 
 -10   5   1       46.15       43.33      1.62 o 
  -9   5   1        0.68        0.42      0.83 o 
  -8   5   1      336.26      334.10      4.03 o 
  -7   5   1        4.28        6.73      0.55 o 
  -6   5   1      918.25      936.99     10.12 o 
  -5   5   1     3109.31     3471.96     41.27 o 
  -4   5   1      286.83      310.86      4.25 o 
  -3   5   1      862.28      899.60      8.99 o 
  -2   5   1      825.00      866.19      8.50 o 
  -1   5   1      707.10      766.24      4.35 o 
   0   5   1     2683.51     2802.08     21.79 o 
   1   5   1      775.81      862.55      7.41 o 
   2   5   1       97.04      110.94      1.08 o 
   3   5   1       12.84       13.95      0.73 o 
   4   5   1      115.65      148.59      2.01 o 
   5   5   1      848.99      952.85     10.67 o 
   6   5   1       24.52       26.65      0.84 o 
   7   5   1      215.52      234.73      3.87 o 
   8   5   1        1.91        3.11      0.87 o 
   9   5   1      562.65      580.76     10.91 o 
  10   5   1      461.92      439.26     10.66 o 
  11   5   1       80.49       79.46      3.02 o 
  12   5   1       36.89       42.20      3.60 o 
  13   5   1       13.06       10.93      2.93 o 
  14   5   1      120.93      121.72      5.20 o 
  15   5   1        4.56        7.73      4.26 o 
  16   5   1      129.64      149.78      7.73 o 
 -17   6   1      112.87      126.06      8.00 o 
 -16   6   1        4.48       12.07      2.50 o 
 -15   6   1      596.75      623.36     50.10 o 
 -14   6   1      406.55      416.54     13.26 o 
 -13   6   1        1.62        0.60      1.65 o 
 -12   6   1     1170.25     1108.68     37.95 o 
 -11   6   1     1162.32     1147.52     35.47 o 
 -10   6   1     2014.25     1973.96     36.59 o 
  -9   6   1     1014.49      974.19     17.84 o 
  -8   6   1       83.11       74.64      1.13 o 
  -7   6   1      270.46      272.39      4.69 o 
  -6   6   1       95.08       88.57      1.74 o 
  -5   6   1     5025.73     5167.24     64.57 o 
  -4   6   1       15.25       16.50      0.82 o 
  -3   6   1      173.31      257.75      2.25 o 
  -2   6   1       25.11       25.64      1.17 o 
  -1   6   1       13.95       12.86      0.96 o 
   0   6   1        4.53        5.74      0.76 o 
   1   6   1      254.61      306.26      2.32 o 
   2   6   1      204.45      173.39      1.33 o 
   3   6   1     2991.61     3251.36     53.86 o 
   4   6   1      781.61      747.31     10.76 o 
   5   6   1     1288.22     1362.90     24.92 o 
   6   6   1      944.10      905.77      9.14 o 
   7   6   1     1354.32     1228.65     55.73 o 
   8   6   1       28.15       33.50      1.97 o 
   9   6   1     1993.91     1973.64     62.90 o 
  10   6   1     2111.42     2065.19    128.32 o 
  11   6   1       12.41       13.83      1.85 o 
  12   6   1      504.93      500.27     30.91 o 
  13   6   1        6.86        7.25      2.06 o 
  14   6   1      618.29      614.47     34.25 o 
  15   6   1      400.68      410.42      9.86 o 
  16   6   1       59.88       57.83      5.86 o 
 -16   7   1       18.29       31.97      5.33 o 
 -15   7   1      310.59      338.01     25.32 o 
 -14   7   1      128.06      131.58      3.81 o 
 -13   7   1       73.58       70.61      2.90 o 
 -12   7   1      119.12      111.44      3.20 o 
 -11   7   1      140.28      136.97      6.16 o 
 -10   7   1     1304.18     1236.41     42.74 o 
  -9   7   1     1820.64     1591.32     94.20 o 
  -8   7   1      407.00      418.63      7.86 o 
  -7   7   1      297.88      287.39      4.43 o 
  -6   7   1      836.44      824.13     11.64 o 
  -5   7   1       47.18       45.29      1.35 o 
  -4   7   1     1142.50     1191.78     19.43 o 
  -3   7   1     1563.99     1787.08     32.92 o 
  -2   7   1        2.72        7.27      0.99 o 
  -1   7   1      794.07      876.02     10.56 o 
   0   7   1      256.30      292.62      3.36 o 
   1   7   1     1247.61     1383.43     13.78 o 
   2   7   1      881.23      973.74      7.92 o 
   3   7   1     1480.10     1738.51     16.18 o 
   4   7   1      398.77      391.38      8.65 o 
   5   7   1     1272.01     1306.18     24.03 o 
   6   7   1        0.38        0.62      0.79 o 
   7   7   1      119.91      135.64      2.80 o 
   8   7   1      646.79      632.91     22.81 o 
   9   7   1     1771.82     1718.19     95.68 o 
  10   7   1        3.61        7.59      2.02 o 
  11   7   1     1675.09     1625.27    101.27 o 
  12   7   1      202.00      205.99     14.52 o 
  13   7   1        9.17        9.81      2.26 o 
  14   7   1       10.32       12.26      2.30 o 
  15   7   1      232.75      247.26     16.39 o 
 -16   8   1       28.60       38.46      3.19 o 
 -15   8   1        5.31       10.06      2.54 o 
 -14   8   1      545.60      548.15     34.11 o 
 -13   8   1      298.68      306.54      9.03 o 
 -12   8   1      262.53      255.25     14.87 o 
 -11   8   1      123.86      122.09      3.33 o 
 -10   8   1      945.96      911.61     24.15 o 
  -9   8   1     1334.60     1299.84     29.30 o 
  -8   8   1        0.03       -0.38      1.04 o 
  -7   8   1     1009.10     1013.50     20.97 o 
  -6   8   1      174.11      168.94      2.30 o 
  -5   8   1      109.39      113.81      1.43 o 
  -4   8   1       17.99       16.39      0.90 o 
  -3   8   1     1331.27     1412.70     12.28 o 
  -2   8   1      107.64       92.84      1.59 o 
  -1   8   1       55.51       58.32      1.40 o 
   0   8   1        0.67        1.29      0.78 o 
   1   8   1       44.12       48.84      1.33 o 
   2   8   1        3.23        0.26      0.72 o 
   3   8   1      297.50      329.63      3.32 o 
   4   8   1       61.36       65.68      2.18 o 
   5   8   1     1646.10     1672.08     40.38 o 
   6   8   1      407.00      418.07     10.10 o 
   7   8   1      260.16      257.51      6.81 o 
   8   8   1       12.31       10.75      1.26 o 
   9   8   1      499.67      505.54     32.51 o 
  10   8   1       67.41       71.16      3.39 o 
  11   8   1      312.78      309.63     21.32 o 
  12   8   1      488.05      464.77     37.31 o 
  13   8   1       95.11       98.10      9.73 o 
  14   8   1       61.38       70.11      3.70 o 
  15   8   1       13.87       17.06      2.74 o 
 -15   9   1      318.10      340.51     11.73 o 
 -14   9   1       30.68       28.53      3.06 o 
 -13   9   1      450.94      452.22     27.18 o 
 -12   9   1        2.55        3.41      1.93 o 
 -11   9   1      184.73      176.64      3.91 o 
 -10   9   1      138.94      139.03      5.36 o 
  -9   9   1      328.41      324.88      7.25 o 
  -8   9   1       51.82       54.03      1.76 o 
  -7   9   1      443.23      438.49      9.52 o 
  -6   9   1      568.43      548.36     11.38 o 
  -5   9   1      161.26      155.90      2.35 o 
  -4   9   1     1052.57     1097.49     13.88 o 
  -3   9   1      326.66      388.03      5.14 o 
  -2   9   1        2.12        2.10      0.89 o 
  -1   9   1     1166.30     1223.03     14.23 o 
   0   9   1      252.67      256.58      2.24 o 
   1   9   1      547.33      522.09      5.49 o 
   2   9   1        3.86        1.54      0.98 o 
   3   9   1       42.95       37.15      1.99 o 
   4   9   1       39.19       42.50      2.18 o 
   5   9   1      140.70      166.72      2.80 o 
   6   9   1     1016.87      973.19     32.68 o 
   7   9   1       25.45       36.43      1.78 o 
   8   9   1      281.99      255.65      3.97 o 
   9   9   1       30.60       28.44      2.56 o 
  10   9   1      360.78      334.11     19.59 o 
  11   9   1      123.67      132.36      9.19 o 
  12   9   1      158.50      152.61      8.39 o 
  13   9   1      270.54      282.38     18.12 o 
  14   9   1       39.64       45.81      3.58 o 
  15   9   1      138.08      151.11      8.53 o 
 -15  10   1       32.03       38.19      3.55 o 
 -14  10   1       39.90       44.21      3.78 o 
 -13  10   1       84.36       80.82      4.22 o 
 -12  10   1       75.74       78.06      3.78 o 
 -11  10   1       18.16       15.48      2.23 o 
 -10  10   1       50.02       48.47      2.82 o 
  -9  10   1      236.14      218.38     10.84 o 
  -8  10   1       16.91        9.38      1.27 o 
  -7  10   1       29.29       25.54      1.50 o 
  -6  10   1       30.56       32.06      1.75 o 
  -5  10   1       59.95       64.71      1.48 o 
  -4  10   1      492.76      506.71      7.03 o 
  -3  10   1      110.42      135.28      2.01 o 
  -2  10   1      460.59      465.24      5.44 o 
  -1  10   1       23.26       23.70      1.23 o 
   0  10   1       27.10       20.99      1.16 o 
   1  10   1       13.39       10.94      1.22 o 
   2  10   1       92.33       83.36      1.97 o 
   3  10   1      270.61      318.92      2.64 o 
   4  10   1       71.36       84.25      2.96 o 
   5  10   1        9.17       10.64      1.88 o 
   6  10   1       91.89       82.19      3.00 o 
   7  10   1      222.03      192.79      5.81 o 
   8  10   1        4.38        4.26      2.22 o 
   9  10   1      226.07      211.37     13.33 o 
  10  10   1       48.71       45.29      3.45 o 
  11  10   1       57.61       53.94      4.00 o 
  12  10   1       57.45       55.57      3.84 o 
  13  10   1        0.07        0.48      2.46 o 
  14  10   1       92.82      104.35      8.39 o 
 -14  11   1      256.60      270.43      8.39 o 
 -13  11   1      557.29      555.47     35.18 o 
 -12  11   1        0.85        3.25      2.61 o 
 -11  11   1      309.80      307.34     15.59 o 
 -10  11   1      144.67      135.60      5.20 o 
  -9  11   1      800.12      731.09     26.99 o 
  -8  11   1       18.35        7.80      1.38 o 
  -7  11   1       37.66       33.66      1.70 o 
  -6  11   1     1061.71     1026.58     11.89 o 
  -5  11   1      142.13      132.11      3.13 o 
  -4  11   1       84.71       78.70      1.93 o 
  -3  11   1      337.43      345.57      3.24 o 
  -2  11   1     2182.41     2182.64     21.18 o 
  -1  11   1        0.09        0.96      1.23 o 
   0  11   1      696.67      696.22      9.61 o 
   1  11   1     1030.73     1049.53     12.24 o 
   2  11   1        7.37        7.45      1.30 o 
   3  11   1      276.41      290.60      2.77 o 
   4  11   1      628.16      587.45      6.10 o 
   5  11   1      199.30      190.47      4.13 o 
   6  11   1       10.64       20.31      2.05 o 
   7  11   1       20.71       12.15      1.59 o 
   8  11   1      191.45      193.77     18.26 o 
   9  11   1       27.41       25.47      4.80 o 
  10  11   1       52.24       49.40      3.58 o 
  11  11   1       22.38       23.31      3.00 o 
  12  11   1        4.91        3.26      2.70 o 
  13  11   1      799.25      825.63     59.30 o 
 -13  12   1       16.50       19.25      3.35 o 
 -12  12   1        1.38        0.87      2.74 o 
 -11  12   1       57.47       55.32      4.93 o 
 -10  12   1        7.67        4.68      2.70 o 
  -9  12   1       44.28       38.28      3.45 o 
  -8  12   1      542.61      469.73     10.92 o 
  -7  12   1      160.71      135.98      2.75 o 
  -6  12   1      229.58      201.88      3.27 o 
  -5  12   1      298.43      273.03      4.42 o 
  -4  12   1       60.67       64.70      2.05 o 
  -3  12   1      108.41      117.20      2.42 o 
  -2  12   1     1637.08     1702.30     16.93 o 
  -1  12   1      718.70      728.77     12.23 o 
   0  12   1     1713.92     1732.89     20.68 o 
   1  12   1      259.36      254.08      4.03 o 
   2  12   1      190.05      196.23      3.04 o 
   3  12   1        6.92        8.05      1.45 o 
   4  12   1       30.77       35.53      2.62 o 
   5  12   1      120.75      125.11      3.75 o 
   6  12   1      604.80      523.56     14.92 o 
   7  12   1       10.87       20.25      3.46 o 
   8  12   1       65.70       58.36      4.80 o 
   9  12   1      255.77      269.70      7.20 o 
  10  12   1      174.04      172.11     10.79 o 
  11  12   1        0.05        2.03      2.66 o 
  12  12   1      169.98      199.01     27.98 o 
  13  12   1        3.88        5.90      2.90 o 
 -12  13   1       17.01       16.53      3.60 o 
 -11  13   1      140.31      141.87     10.26 o 
 -10  13   1       30.28       34.55      3.50 o 
  -9  13   1      447.06      395.79     25.98 o 
  -8  13   1       12.07       19.99      3.73 o 
  -7  13   1      105.33      101.48      3.02 o 
  -6  13   1      118.44      119.28      3.23 o 
  -5  13   1       14.76       16.19      2.18 o 
  -4  13   1      696.26      689.39     22.65 o 
  -3  13   1       21.51       23.16      2.54 o 
  -2  13   1      723.74      733.97     14.54 o 
  -1  13   1       55.78       63.06      2.42 o 
   0  13   1        3.29        5.03      1.39 o 
   1  13   1       20.03       23.38      1.65 o 
   2  13   1     1215.43     1214.86     14.12 o 
   3  13   1      607.22      595.43      6.78 o 
   4  13   1      127.30      121.40      3.77 o 
   5  13   1       16.80       15.84      2.35 o 
   6  13   1       30.94       49.44      3.38 o 
   7  13   1      220.11      219.60      6.93 o 
   8  13   1       14.49       12.53      3.46 o 
   9  13   1      119.14      106.34      5.86 o 
  10  13   1       99.98      107.40      5.86 o 
  11  13   1      162.57      171.10      7.20 o 
  12  13   1       24.33       28.66      5.33 o 
 -11  14   1        0.24       -1.60      3.46 o 
 -10  14   1      246.37      255.84      8.00 o 
  -9  14   1      296.48      300.88      8.53 o 
  -8  14   1       20.92       19.72      3.73 o 
  -7  14   1       57.65       62.72      2.81 o 
  -6  14   1      122.89      101.99      3.22 o 
  -5  14   1      209.18      207.34      3.94 o 
  -4  14   1        7.37        8.93      2.45 o 
  -3  14   1      182.71      186.08      4.61 o 
  -2  14   1        0.91        2.14      2.16 o 
  -1  14   1      726.69      735.65      8.88 o 
   0  14   1      889.90      926.72     15.72 o 
   1  14   1       42.29       44.61      3.29 o 
   2  14   1     1540.74     1536.81     10.93 o 
   3  14   1       12.16       12.72      2.35 o 
   4  14   1      309.17      309.44      5.54 o 
   5  14   1      128.21      125.23      5.06 o 
   6  14   1      472.07      445.86      9.33 o 
   7  14   1       34.16       35.71      4.26 o 
   8  14   1      274.86      258.51      7.73 o 
   9  14   1      365.51      365.38      9.06 o 
  10  14   1        0.77        3.73      3.46 o 
  11  14   1      143.71      155.37      6.93 o 
 -10  15   1        0.82       -1.33      3.46 o 
  -9  15   1      114.29      101.01      6.40 o 
  -8  15   1       50.35       49.57      5.33 o 
  -7  15   1       15.13       13.06      3.73 o 
  -6  15   1      193.95      179.25      3.94 o 
  -5  15   1        4.16        6.04      1.89 o 
  -4  15   1       30.03       27.85      2.31 o 
  -3  15   1       62.92       67.37      3.67 o 
  -2  15   1       31.91       33.17      4.13 o 
  -1  15   1      136.57      126.35      6.13 o 
   0  15   1     1291.35     1287.88     10.55 o 
   1  15   1       22.04       24.10      2.73 o 
   2  15   1      123.62      130.40      4.43 o 
   3  15   1        0.02        2.80      2.26 o 
   4  15   1       62.60       59.68      4.66 o 
   5  15   1        1.36        0.13      2.26 o 
   6  15   1      139.19      135.12      6.66 o 
   7  15   1        0.56        3.73      3.20 o 
   8  15   1        0.79        0.53      3.46 o 
   9  15   1       11.18        9.06      3.73 o 
  -9  16   1      112.05      109.27      6.66 o 
  -8  16   1      210.28      204.94      8.00 o 
  -7  16   1      157.81      163.10      6.93 o 
  -6  16   1        4.06        2.80      2.64 o 
  -5  16   1      163.18      165.80      6.23 o 
  -4  16   1        2.41        1.33      1.99 o 
  -3  16   1       60.02       59.20      3.75 o 
  -2  16   1       99.89      105.02      4.32 o 
  -1  16   1      173.80      173.98      5.46 o 
   0  16   1      110.84      124.19      4.61 o 
   1  16   1        1.48       -0.80      2.26 o 
   2  16   1      249.90      258.85      5.65 o 
   3  16   1        1.34        2.13      2.45 o 
   4  16   1      222.44      229.78      5.46 o 
   5  16   1      142.38      134.32      6.40 o 
   6  16   1       33.62       30.38      4.26 o 
   7  16   1       70.77       71.96      6.13 o 
   8  16   1        1.34        1.07      3.73 o 
  -7  17   1       15.72       11.73      4.26 o 
  -6  17   1       16.71       15.19      4.00 o 
  -5  17   1       53.45       56.77      3.43 o 
  -4  17   1       62.61       64.89      3.93 o 
  -3  17   1        0.35       -1.07      2.64 o 
  -2  17   1        0.94        2.67      2.64 o 
  -1  17   1       77.24       86.89      4.52 o 
   0  17   1       24.73       27.22      3.11 o 
   1  17   1      331.24      340.95      6.48 o 
   2  17   1       31.52       29.77      3.19 o 
   3  17   1       17.54       23.60      3.33 o 
   4  17   1        2.44        1.13      2.54 o 
   5  17   1       25.63       19.45      4.53 o 
   6  17   1      151.53      167.90      7.73 o 
  -4  18   1        4.64        2.40      4.26 o 
  -3  18   1        0.06       -1.30      2.25 o 
  -2  18   1        2.90        0.40      2.83 o 
  -1  18   1       10.71       11.27      2.92 o 
   0  18   1      229.07      239.94      6.12 o 
   1  18   1        9.30       11.27      2.83 o 
   2  18   1      146.01      151.78      5.28 o 
   3  18   1       88.75       99.81      4.89 o 
 -18   0   2        0.29        5.86      4.26 o 
 -17   0   2      131.61      131.12      7.20 o 
 -16   0   2       41.20       47.91      2.67 o 
 -15   0   2      181.27      167.17      4.70 o 
 -14   0   2      259.28      259.33      9.23 o 
 -13   0   2      439.44      339.54      4.66 o 
 -12   0   2     1144.76     1106.75     22.43 o 
 -11   0   2      277.21      269.69      4.35 o 
 -10   0   2      249.09      230.69      2.42 o 
  -9   0   2      245.67      224.82      3.77 o 
  -8   0   2      655.58      527.81     31.47 o 
  -7   0   2     8383.31     9336.47    114.06 o 
  -6   0   2       56.78       76.51      1.17 o 
  -5   0   2     6601.99     6670.29     66.05 o 
  -4   0   2      155.87      154.26      1.40 o 
  -3   0   2      411.49      409.63      3.79 o 
  -2   0   2      687.15      754.69      9.99 o 
  -1   0   2     1497.57     1504.70     15.82 o 
   0   0   2     8349.09     7885.10    229.02 o 
   1   0   2     6519.93     6368.98     51.78 o 
   2   0   2     2861.99     2831.05     19.59 o 
   3   0   2        8.17       15.87      1.13 o 
   4   0   2     1703.56     1575.22     21.59 o 
   5   0   2      332.36      355.70      4.13 o 
   6   0   2     1205.78     1103.42     20.64 o 
   7   0   2      939.72      983.96     10.99 o 
   8   0   2     1150.68     1226.97     15.07 o 
   9   0   2      159.64      134.63      3.13 o 
  10   0   2      633.23      613.19     21.59 o 
  11   0   2      616.11      572.05     28.65 o 
  12   0   2       27.63       28.52      3.73 o 
  13   0   2      432.27      392.83      8.26 o 
  14   0   2        0.35        1.87      3.20 o 
  15   0   2       57.37       60.50      5.60 o 
  16   0   2      367.60      382.70      9.33 o 
 -18   1   2       56.24       77.74      4.70 o 
 -17   1   2        7.80       11.55      2.41 o 
 -16   1   2       19.30       18.53      1.49 o 
 -15   1   2       27.29       36.23      1.82 o 
 -14   1   2        1.33        1.73      1.17 o 
 -13   1   2       59.33       51.97      1.70 o 
 -12   1   2       54.95       29.44      1.44 o 
 -11   1   2      480.25      464.72      5.07 o 
 -10   1   2      140.81      137.05      1.55 o 
  -9   1   2       17.08       21.54      0.88 o 
  -8   1   2      225.97      242.96      2.34 o 
  -7   1   2      968.22     1037.64      7.71 o 
  -6   1   2     1983.23     2208.46     13.77 o 
  -5   1   2     2394.58     2534.79     16.77 o 
  -4   1   2     2008.00     2026.55     14.48 o 
  -3   1   2        2.17        1.29      0.39 o 
  -2   1   2      349.37      356.12      2.43 o 
  -1   1   2     2060.79     2116.27     18.22 o 
   0   1   2    29883.88    28542.61     78.89 o 
   1   1   2      974.11      921.19      5.64 o 
   2   1   2     1292.05     1327.38      8.36 o 
   3   1   2       24.90       22.39      0.60 o 
   4   1   2       27.54       23.81      0.90 o 
   5   1   2       28.60       29.91      0.98 o 
   6   1   2     1247.74     1321.19     23.20 o 
   7   1   2       77.32       84.73      1.49 o 
   8   1   2        3.50        7.64      0.67 o 
   9   1   2      218.87      205.74      2.32 o 
  10   1   2      269.90      269.71      5.31 o 
  11   1   2       21.83       23.65      1.30 o 
  12   1   2      385.68      354.53     12.02 o 
  13   1   2       22.22       19.43      2.64 o 
  14   1   2      105.58       99.03      4.00 o 
  15   1   2      187.85      179.13      4.90 o 
  16   1   2        0.55        9.59      2.83 o 
 -17   2   2      351.07      396.28     22.25 o 
 -16   2   2       62.30       68.17      2.44 o 
 -15   2   2      236.57      210.83      5.62 o 
 -14   2   2       11.64        8.19      1.27 o 
 -13   2   2       77.02       64.32      1.78 o 
 -12   2   2     1271.67     1177.13     16.62 o 
 -11   2   2      244.07      225.00      2.34 o 
 -10   2   2      313.86      315.85      4.35 o 
  -9   2   2        1.51       -0.23      0.64 o 
  -8   2   2       49.44       25.75      0.83 o 
  -7   2   2     1922.36     2140.88     18.31 o 
  -6   2   2     2518.48     2770.70     22.83 o 
  -5   2   2     1572.07     1614.74     13.75 o 
  -4   2   2        0.50        0.52      0.39 o 
  -3   2   2     3256.53     3379.29     26.80 o 
  -2   2   2      746.07      782.57      5.49 o 
  -1   2   2       52.10       70.72      0.99 o 
   1   2   2     2599.74     2554.52     30.01 o 
   2   2   2      218.80      195.51      1.75 o 
   3   2   2      198.85      207.02      1.88 o 
   4   2   2     3399.21     3380.99     28.47 o 
   5   2   2      147.51      161.39      3.23 o 
   6   2   2      350.81      431.87      5.62 o 
   7   2   2      907.28      944.21     14.95 o 
   8   2   2     2252.86     2252.51     37.36 o 
   9   2   2      369.73      347.93      4.52 o 
  10   2   2      246.81      238.70      3.42 o 
  11   2   2     1428.67     1420.74     46.42 o 
  12   2   2      148.20      148.43      4.96 o 
  13   2   2      332.69      339.45     15.46 o 
  14   2   2       21.32       30.65      4.26 o 
  15   2   2       62.82       64.34      3.86 o 
  16   2   2      111.13      133.11      5.06 o 
 -17   3   2       86.38       95.82      3.06 o 
 -16   3   2      177.53      187.56      4.50 o 
 -15   3   2       13.70       17.19      1.68 o 
 -14   3   2       25.43       22.42      1.51 o 
 -13   3   2      196.88      182.61      4.30 o 
 -12   3   2      534.74      456.08      6.95 o 
 -11   3   2        7.37        9.10      0.94 o 
 -10   3   2      263.51      264.15      2.82 o 
  -9   3   2     4341.05     4236.75     55.47 o 
  -8   3   2     1178.10     1302.24     13.77 o 
  -7   3   2      445.70      460.83      3.41 o 
  -6   3   2        0.18        3.99      0.50 o 
  -5   3   2       41.49       42.06      0.81 o 
  -4   3   2      354.62      368.38      2.47 o 
  -3   3   2     4872.06     5204.52     48.66 o 
  -2   3   2       32.99       34.04      0.67 o 
  -1   3   2      329.30      276.36      3.45 o 
   0   3   2    24697.78    24381.01    322.81 o 
   1   3   2       14.04       22.53      0.78 o 
   2   3   2      571.72      577.74      5.97 o 
   3   3   2     5112.48     5347.09     45.85 o 
   4   3   2      108.31      105.88      1.73 o 
   5   3   2     1166.62     1190.35     20.39 o 
   6   3   2     1201.88     1288.09     21.04 o 
   7   3   2     1051.76     1063.24     19.15 o 
   8   3   2      437.74      402.82      7.58 o 
   9   3   2      338.18      354.25      6.79 o 
  10   3   2      519.96      515.48      9.64 o 
  11   3   2       56.97       57.14      2.10 o 
  12   3   2      995.14      990.68     68.49 o 
  13   3   2       13.92       11.37      1.47 o 
  14   3   2       32.75       38.64      4.53 o 
  15   3   2       63.10       63.96      5.60 o 
  16   3   2        0.01        7.30      2.81 o 
 -17   4   2      181.29      185.84      8.39 o 
 -16   4   2       72.75       81.62      7.60 o 
 -15   4   2       66.32       82.26      2.72 o 
 -14   4   2       65.08       73.84      2.56 o 
 -13   4   2       16.34       13.68      1.39 o 
 -12   4   2       59.50       57.50      1.93 o 
 -11   4   2      517.16      501.62      6.16 o 
 -10   4   2     1392.60     1417.48     17.73 o 
  -9   4   2     1769.61     1680.66     41.13 o 
  -8   4   2       43.24       60.97      1.02 o 
  -7   4   2       16.54       23.56      0.84 o 
  -6   4   2        0.20        0.55      0.53 o 
  -5   4   2      193.74      213.79      2.77 o 
  -4   4   2      158.23      139.96      1.75 o 
  -3   4   2     6726.25     7116.99     48.93 o 
  -2   4   2      650.41      623.25      6.13 o 
  -1   4   2     1651.01     1727.42     14.49 o 
   0   4   2     1029.96     1069.00      9.09 o 
   1   4   2      816.31      822.62     10.77 o 
   2   4   2      770.96      821.88      8.72 o 
   3   4   2     3806.94     4171.21     57.72 o 
   4   4   2       68.23       84.66      1.68 o 
   5   4   2      652.44      676.19     10.91 o 
   6   4   2      408.23      369.82      6.16 o 
   7   4   2      549.97      584.45      9.19 o 
   8   4   2      260.68      253.42      4.29 o 
   9   4   2     2231.15     2244.62     47.01 o 
  10   4   2      136.50      139.06      6.48 o 
  11   4   2       95.12       94.08      3.01 o 
  12   4   2       72.78       72.44      6.80 o 
  13   4   2      237.89      232.41     16.26 o 
  14   4   2       40.55       41.04      4.80 o 
  15   4   2        5.86       12.79      4.26 o 
  16   4   2        8.02       12.79      4.53 o 
 -17   5   2       11.53       12.26      2.66 o 
 -16   5   2      690.41      759.82     51.84 o 
 -15   5   2       70.44       65.41      3.23 o 
 -14   5   2      160.14      173.04      6.55 o 
 -13   5   2       11.76       13.89      1.55 o 
 -12   5   2       47.70       52.18      2.26 o 
 -11   5   2      524.32      508.20     12.29 o 
 -10   5   2     2215.73     2259.39     35.97 o 
  -9   5   2     1950.98     1965.14     23.20 o 
  -8   5   2      879.55      853.86      7.38 o 
  -7   5   2     1028.64     1055.45      9.67 o 
  -6   5   2      701.04      687.40      5.86 o 
  -5   5   2      126.71      184.06      1.91 o 
  -4   5   2     1320.01     1259.14     14.50 o 
  -3   5   2      973.33     1104.53     12.92 o 
  -2   5   2     1914.34     1866.43     25.02 o 
  -1   5   2      967.46      954.36      8.22 o 
   0   5   2      681.35      732.38      7.67 o 
   1   5   2      480.29      417.90      5.70 o 
   2   5   2       51.61       42.53      1.21 o 
   3   5   2     6724.95     7205.96     48.29 o 
   4   5   2       11.33        9.17      0.87 o 
   5   5   2     1726.36     1614.99     17.09 o 
   6   5   2        1.71        2.52      0.49 o 
   7   5   2      569.84      569.46      8.81 o 
   8   5   2     1040.67     1045.38     22.04 o 
   9   5   2        0.02        1.15      1.01 o 
  10   5   2      246.73      249.70      8.79 o 
  11   5   2      128.73      131.83     10.26 o 
  12   5   2      536.59      539.16     33.98 o 
  13   5   2       47.00       52.85      2.90 o 
  14   5   2       41.82       47.70      5.60 o 
  15   5   2      168.70      174.03      7.46 o 
 -17   6   2       26.55       32.08      3.10 o 
 -16   6   2       34.44       36.65      3.60 o 
 -15   6   2        5.45        8.25      2.42 o 
 -14   6   2        8.95        6.84      2.07 o 
 -13   6   2        9.44       10.50      1.93 o 
 -12   6   2       72.57       77.54      2.38 o 
 -11   6   2        1.00        0.54      1.23 o 
 -10   6   2       89.56       81.82      3.84 o 
  -9   6   2        0.04       -0.22      0.84 o 
  -8   6   2      147.81      141.64      2.79 o 
  -7   6   2        9.89        6.57      0.81 o 
  -6   6   2       10.44       10.05      0.83 o 
  -5   6   2        0.02        2.52      0.82 o 
  -4   6   2       73.78       65.01      1.77 o 
  -3   6   2        0.95        1.35      0.81 o 
  -2   6   2       19.55       14.50      0.87 o 
  -1   6   2       10.44        9.67      0.90 o 
   0   6   2      320.50      346.86      2.48 o 
   1   6   2      109.56      145.99      3.07 o 
   2   6   2      208.41      220.86      2.58 o 
   3   6   2       94.02       91.43      1.53 o 
   4   6   2       76.81       95.18      1.45 o 
   5   6   2        1.50        2.00      0.67 o 
   6   6   2      183.79      190.76      2.83 o 
   7   6   2      242.12      264.02      4.35 o 
   8   6   2       73.34       84.29      3.42 o 
   9   6   2      280.80      292.14     13.46 o 
  10   6   2      189.46      189.60     11.19 o 
  11   6   2       12.49       13.69      1.97 o 
  12   6   2       55.87       58.48      3.06 o 
  13   6   2       28.34       33.62      2.75 o 
  14   6   2        2.43        4.57      4.13 o 
  15   6   2       43.59       53.83      6.13 o 
 -16   7   2      449.68      494.06     35.45 o 
 -15   7   2       80.00       81.01      4.03 o 
 -14   7   2      295.98      311.01     25.85 o 
 -13   7   2      280.80      284.35      7.29 o 
 -12   7   2       22.15       21.00      2.23 o 
 -11   7   2      336.64      331.35      9.04 o 
 -10   7   2     2195.66     2194.87     46.90 o 
  -9   7   2      876.11      876.94     18.89 o 
  -8   7   2      319.94      308.14      6.87 o 
  -7   7   2      139.93      132.46      1.66 o 
  -6   7   2      818.69      763.49     15.02 o 
  -5   7   2      198.32      178.04      4.11 o 
  -4   7   2      477.90      431.32      7.65 o 
  -3   7   2      828.38      799.98     10.32 o 
  -2   7   2     2677.24     2824.75     20.41 o 
  -1   7   2      182.76      157.65      2.02 o 
   0   7   2       26.96       17.95      1.05 o 
   1   7   2     1408.65     1440.22      5.45 o 
   2   7   2        9.11       20.95      1.28 o 
   3   7   2     2301.06     2369.35     23.08 o 
   4   7   2      126.96      164.86      1.74 o 
   5   7   2     1090.15     1057.59     22.67 o 
   6   7   2       48.82       38.79      1.54 o 
   7   7   2      547.89      480.92     34.62 o 
   8   7   2      440.74      419.92     17.86 o 
   9   7   2        0.04        1.10      1.82 o 
  10   7   2     1297.49     1259.74     89.95 o 
  11   7   2      313.92      292.67     11.86 o 
  12   7   2       22.94       22.56      2.26 o 
  13   7   2        0.45        2.60      2.06 o 
  14   7   2      170.29      169.38      6.93 o 
  15   7   2        9.05       13.33      4.80 o 
 -16   8   2       16.09       16.55      2.95 o 
 -15   8   2        0.66        3.63      3.60 o 
 -14   8   2       14.32       13.58      2.61 o 
 -13   8   2        8.09        8.21      2.03 o 
 -12   8   2      520.53      513.53     19.23 o 
 -11   8   2        1.03        2.72      1.82 o 
 -10   8   2      238.31      230.52      5.16 o 
  -9   8   2     1228.71     1223.49     29.32 o 
  -8   8   2      444.89      431.39      7.30 o 
  -7   8   2        2.54        3.06      1.01 o 
  -6   8   2        1.18        3.59      1.01 o 
  -5   8   2      594.23      560.56     11.12 o 
  -4   8   2        9.46       13.39      1.05 o 
  -3   8   2     3633.16     3876.69     54.30 o 
  -2   8   2      186.94      206.31      3.51 o 
  -1   8   2      463.57      480.91      3.25 o 
   0   8   2      731.46      696.03      4.31 o 
   1   8   2      285.30      287.72      3.12 o 
   2   8   2      224.24      239.95      3.81 o 
   3   8   2     1528.17     1697.56     18.10 o 
   4   8   2       91.65       81.25      1.46 o 
   5   8   2      243.76      258.29      3.22 o 
   6   8   2       14.68       16.40      1.61 o 
   7   8   2      815.92      796.15     21.50 o 
   8   8   2      159.28      156.21     13.33 o 
   9   8   2     2838.69     2760.37    177.63 o 
  10   8   2      437.94      423.60     22.39 o 
  11   8   2        9.96        8.10      2.26 o 
  12   8   2       33.39       34.70      3.07 o 
  13   8   2       16.99       19.35      2.46 o 
  14   8   2      149.87      163.11      7.46 o 
 -15   9   2        1.31        2.84      2.70 o 
 -14   9   2       36.38       37.07      3.20 o 
 -13   9   2      141.45      137.50     12.39 o 
 -12   9   2       18.58       21.69      2.39 o 
 -11   9   2       41.24       34.42      2.61 o 
 -10   9   2       10.47       12.15      2.03 o 
  -9   9   2      715.17      760.98     16.82 o 
  -8   9   2      500.15      486.65      8.52 o 
  -7   9   2      179.01      174.46      3.40 o 
  -6   9   2      130.73      145.45      2.49 o 
  -5   9   2      262.30      257.58      4.97 o 
  -4   9   2      112.14      103.70      1.90 o 
  -3   9   2     1360.71     1433.19     17.69 o 
  -2   9   2      490.28      482.41      6.31 o 
  -1   9   2      106.94      106.40      2.08 o 
   0   9   2      947.01      926.25     15.18 o 
   1   9   2      418.04      379.92      5.10 o 
   2   9   2      322.21      330.38      4.65 o 
   3   9   2     1047.19     1086.95     10.19 o 
   4   9   2      173.61      199.24      3.24 o 
   5   9   2      573.92      519.72      5.05 o 
   6   9   2      152.66      136.08      3.26 o 
   7   9   2      196.43      198.70      5.23 o 
   8   9   2      171.88      163.40     10.66 o 
   9   9   2      428.49      426.92     30.65 o 
  10   9   2     1104.35     1074.11     57.83 o 
  11   9   2      201.55      210.82     10.53 o 
  12   9   2       18.97       20.04      2.66 o 
  13   9   2        7.95       11.28      2.50 o 
  14   9   2      210.85      212.64     11.59 o 
 -15  10   2      257.37      263.05     11.33 o 
 -14  10   2       20.34       19.96      3.06 o 
 -13  10   2       10.72       14.61      2.81 o 
 -12  10   2      777.09      748.64     46.50 o 
 -11  10   2      306.40      301.74      9.18 o 
 -10  10   2       90.16       93.88      5.29 o 
  -9  10   2       82.74       86.32      2.18 o 
  -8  10   2      319.38      322.43      4.22 o 
  -7  10   2       79.01       72.10      1.76 o 
  -6  10   2      811.17      718.89     15.28 o 
  -5  10   2      623.31      555.38      9.01 o 
  -4  10   2      179.80      180.02      2.54 o 
  -3  10   2      932.89      900.09     11.02 o 
  -2  10   2      368.33      384.80      4.53 o 
  -1  10   2     1107.34     1153.73     16.98 o 
   0  10   2     3241.71     3315.13     50.87 o 
   1  10   2        1.50        2.25      1.06 o 
   2  10   2      713.42      680.33      5.12 o 
   3  10   2      328.09      348.41      4.12 o 
   4  10   2      205.21      196.65      4.05 o 
   5  10   2        0.03        3.62      1.78 o 
   6  10   2      299.28      327.31      4.59 o 
   7  10   2      179.89      203.08      5.86 o 
   8  10   2      341.51      326.74     23.19 o 
   9  10   2      731.67      687.14     41.31 o 
  10  10   2      239.15      219.06     17.19 o 
  11  10   2      979.80      998.84     72.22 o 
  12  10   2      141.06      140.46      6.66 o 
  13  10   2        0.68        2.76      2.70 o 
 -14  11   2       40.58       37.66      3.64 o 
 -13  11   2       53.60       55.95      4.16 o 
 -12  11   2       10.65       14.03      2.81 o 
 -11  11   2       70.00       75.60      8.93 o 
 -10  11   2       88.60       97.28      3.60 o 
  -9  11   2      140.37      139.95      6.08 o 
  -8  11   2       87.37       68.82      2.17 o 
  -7  11   2       35.13       29.46      1.88 o 
  -6  11   2        5.67        2.39      1.07 o 
  -5  11   2      213.80      229.13      4.43 o 
  -4  11   2       21.09       16.89      1.21 o 
  -3  11   2        0.99        0.05      1.10 o 
  -2  11   2     1154.66     1161.55     17.28 o 
  -1  11   2       10.28       12.53      1.28 o 
   0  11   2      372.27      378.58      4.14 o 
   1  11   2       38.41       37.91      1.75 o 
   2  11   2        6.01        6.49      1.33 o 
   3  11   2      121.45      125.01      3.67 o 
   4  11   2       69.69       48.47      3.00 o 
   5  11   2       41.98       29.30      2.54 o 
   6  11   2       81.53       77.01      3.19 o 
   7  11   2       56.35       53.83      4.53 o 
   8  11   2        3.51        4.00      2.93 o 
   9  11   2      493.86      497.56      8.79 o 
  10  11   2      311.95      313.00     28.12 o 
  11  11   2       62.78       74.84     10.39 o 
  12  11   2       29.92       29.75      3.30 o 
  13  11   2       49.36       65.54      4.28 o 
 -13  12   2        1.34        5.54      3.10 o 
 -12  12   2       35.88       36.41      3.64 o 
 -11  12   2        7.46        6.10      2.81 o 
 -10  12   2      393.79      400.81     16.08 o 
  -9  12   2      258.09      240.91      8.80 o 
  -8  12   2      310.15      270.92      6.41 o 
  -7  12   2      938.05      934.80     13.90 o 
  -6  12   2      210.39      207.42      3.92 o 
  -5  12   2      729.09      709.10     10.16 o 
  -4  12   2       41.63       37.86      1.92 o 
  -3  12   2      106.24      105.32      2.09 o 
  -2  12   2     1332.49     1328.91     18.59 o 
  -1  12   2      450.68      448.94      7.90 o 
   0  12   2       84.18       88.00      6.07 o 
   1  12   2       46.08       41.36      1.83 o 
   2  12   2     1207.08     1198.44     34.25 o 
   3  12   2       48.74       47.53      3.02 o 
   4  12   2       17.52       27.04      2.35 o 
   5  12   2      338.61      311.19      6.00 o 
   6  12   2     1417.49     1421.07      9.33 o 
   7  12   2        7.51        9.33      3.20 o 
   8  12   2       72.83       67.43      5.33 o 
   9  12   2      166.33      167.36      6.13 o 
  10  12   2      115.58       97.27      5.86 o 
  11  12   2      176.48      192.95      6.93 o 
  12  12   2        0.45       -2.95      2.95 o 
 -12  13   2       27.59       27.84      3.70 o 
 -11  13   2      380.57      373.99     23.59 o 
 -10  13   2       44.79       47.61      4.02 o 
  -9  13   2       10.04        9.59      2.40 o 
  -8  13   2       72.90       63.65      2.96 o 
  -7  13   2       67.26       66.15      2.59 o 
  -6  13   2       68.82       61.25      2.43 o 
  -5  13   2       15.59       13.00      1.70 o 
  -4  13   2      284.48      285.94      4.50 o 
  -3  13   2       59.55       58.59      2.32 o 
  -2  13   2        6.84        7.09      1.30 o 
  -1  13   2      182.78      185.74      2.64 o 
   0  13   2     1876.45     1923.79     17.63 o 
   1  13   2       36.20       35.98      3.11 o 
   2  13   2        5.09        4.93      2.07 o 
   3  13   2        1.32        2.00      2.80 o 
   4  13   2        2.06        2.54      1.97 o 
   5  13   2      136.98      151.92      7.86 o 
   6  13   2      516.37      465.05      9.33 o 
   7  13   2      164.55      159.10      6.40 o 
   8  13   2       55.58       62.10      5.06 o 
   9  13   2       10.38       10.93      3.46 o 
  10  13   2       56.41       53.03      5.60 o 
  11  13   2      110.37      120.46      6.66 o 
 -11  14   2       41.60       47.44      6.40 o 
 -10  14   2      198.61      207.07      7.73 o 
  -9  14   2       87.54       77.55      5.86 o 
  -8  14   2      129.85      127.87      4.78 o 
  -7  14   2      282.03      288.49      4.02 o 
  -6  14   2       68.78       71.03      2.65 o 
  -5  14   2      203.21      185.85      3.40 o 
  -4  14   2        7.69        8.63      1.70 o 
  -3  14   2       61.12       60.86      2.49 o 
  -2  14   2       15.62       14.65      1.89 o 
  -1  14   2      157.45      160.59      4.43 o 
   0  14   2      497.15      493.17      6.78 o 
   1  14   2      237.93      234.67      5.18 o 
   2  14   2      412.43      397.93     10.13 o 
   3  14   2       12.16       10.51      2.35 o 
   4  14   2      405.50      406.10      6.12 o 
   5  14   2        2.83        3.46      2.26 o 
   6  14   2       14.61        9.33      3.46 o 
   7  14   2       51.62       45.31      5.06 o 
   8  14   2       89.18      101.80      6.13 o 
   9  14   2       27.71       33.85      4.26 o 
  10  14   2        3.48        2.13      3.46 o 
 -10  15   2        3.79        1.60      3.73 o 
  -9  15   2      691.96      716.36     12.79 o 
  -8  15   2       10.20       14.66      4.00 o 
  -7  15   2        2.06       -1.60      2.26 o 
  -6  15   2      260.26      255.95      7.94 o 
  -5  15   2      186.16      176.29      5.68 o 
  -4  15   2        1.71       -1.35      1.89 o 
  -3  15   2      424.17      414.80      6.44 o 
  -2  15   2      866.71      847.87     10.08 o 
  -1  15   2        0.20        1.47      2.26 o 
   0  15   2      526.19      542.98      7.44 o 
   1  15   2      675.73      683.43      8.01 o 
   2  15   2     1031.16     1034.38      9.69 o 
   3  15   2       79.78       81.25      3.86 o 
   4  15   2      293.12      297.69      6.66 o 
   5  15   2      276.91      283.56      8.00 o 
   6  15   2      211.34      197.75      7.46 o 
   7  15   2      130.51      141.78      6.93 o 
   8  15   2      430.89      457.05     10.39 o 
   9  15   2        4.96        2.40      3.73 o 
  -8  16   2       32.57       34.91      4.80 o 
  -7  16   2      222.60      222.80      8.26 o 
  -6  16   2      115.00      119.82      6.13 o 
  -5  16   2       93.37       99.10      7.72 o 
  -4  16   2       16.29       18.89      2.41 o 
  -3  16   2       19.07       18.19      2.72 o 
  -2  16   2       61.61       60.87      3.33 o 
  -1  16   2      276.77      270.66      5.93 o 
   0  16   2        0.71        1.47      2.45 o 
   1  16   2      137.03      149.18      4.99 o 
   2  16   2      225.57      221.77      5.56 o 
   3  16   2       32.00       33.20      3.73 o 
   4  16   2        0.00       -0.27      3.46 o 
   5  16   2       11.14        6.40      3.73 o 
   6  16   2        7.65        7.20      3.73 o 
   7  16   2       92.26       94.61      6.40 o 
  -6  17   2      288.44      260.91      9.06 o 
  -5  17   2       95.86      106.97      5.55 o 
  -4  17   2      170.04      179.33      4.51 o 
  -3  17   2       22.67       25.79      2.61 o 
  -2  17   2       20.49       20.49      2.62 o 
  -1  17   2       55.10       59.94      5.33 o 
   0  17   2        1.39        2.27      2.64 o 
   1  17   2      426.34      479.72      7.63 o 
   2  17   2      470.27      493.87      7.72 o 
   3  17   2      465.19      459.70      7.43 o 
   4  17   2       17.98       25.58      4.53 o 
   5  17   2      252.76      256.91      8.79 o 
  -2  18   2        0.01       -1.30      2.36 o 
  -1  18   2      106.38      106.00      4.15 o 
   0  18   2       92.12       88.13      4.80 o 
   1  18   2      220.95      244.07      6.31 o 
 -17   1   3       21.45       22.13      1.82 o 
 -16   1   3      701.02      683.23     16.01 o 
 -15   1   3        3.18        3.77      1.42 o 
 -14   1   3      140.12      148.33      2.53 o 
 -13   1   3       39.32       41.58      1.87 o 
 -12   1   3      308.19      314.49      5.15 o 
 -11   1   3       98.37      101.64      1.70 o 
 -10   1   3      499.46      486.61      6.67 o 
  -9   1   3      305.65      300.69      2.12 o 
  -8   1   3      413.25      410.56      2.36 o 
  -7   1   3     1061.51      993.11      5.02 o 
  -6   1   3      654.12      668.90      2.84 o 
  -5   1   3       33.01       30.31      1.02 o 
  -4   1   3      853.33      776.89      4.06 o 
  -3   1   3     2037.53     2018.17     13.40 o 
  -2   1   3      559.13      542.71      4.55 o 
  -1   1   3      353.82      408.07      3.44 o 
   0   1   3      209.57      297.96      1.60 o 
   1   1   3      312.01      321.95      2.58 o 
   2   1   3        9.67        8.43      0.65 o 
   3   1   3      563.53      488.38      6.41 o 
   4   1   3      460.77      434.82      3.71 o 
   5   1   3      255.42      218.66      2.38 o 
   6   1   3       48.19       43.72      1.14 o 
   7   1   3       12.25        9.18      0.75 o 
   8   1   3      102.51      101.88      1.58 o 
   9   1   3      518.32      485.04      5.83 o 
  10   1   3      712.24      697.98     12.42 o 
  11   1   3      143.25      130.48      2.44 o 
  12   1   3        5.57        8.42      1.01 o 
  13   1   3      146.24      139.71      4.24 o 
  14   1   3      184.62      193.77      4.70 o 
  15   1   3      702.10      697.13     14.39 o 
 -17   2   3      226.42      234.24      8.86 o 
 -16   2   3        0.43        3.33      1.63 o 
 -15   2   3      108.68       95.14      2.61 o 
 -14   2   3        0.08        1.48      1.34 o 
 -13   2   3      204.89      171.35      2.72 o 
 -12   2   3       41.05       40.67      1.78 o 
 -11   2   3      509.80      519.97      8.50 o 
 -10   2   3      498.23      483.35      5.71 o 
  -9   2   3      501.63      488.35      3.68 o 
  -8   2   3      481.00      433.63      2.68 o 
  -7   2   3       16.43       29.10      1.10 o 
  -6   2   3      795.08      774.06      6.17 o 
  -5   2   3     1230.86     1299.28      6.27 o 
  -4   2   3       26.53       15.48      0.73 o 
  -3   2   3        2.10        1.62      0.60 o 
  -2   2   3      496.57      514.73      4.06 o 
  -1   2   3      116.17      122.00      0.99 o 
   0   2   3     2426.25     2538.24     13.38 o 
   1   2   3     1262.37     1250.76     11.13 o 
   2   2   3       34.57       38.79      1.16 o 
   3   2   3      266.06      259.25      3.34 o 
   4   2   3     2441.20     2526.66     24.41 o 
   5   2   3       33.71       32.25      1.18 o 
   6   2   3      209.27      223.35      2.08 o 
   7   2   3      563.48      557.22      6.48 o 
   8   2   3       87.98       84.90      1.37 o 
   9   2   3        0.21        0.49      0.73 o 
  10   2   3      915.76      913.41     21.81 o 
  11   2   3       33.35       35.58      1.54 o 
  12   2   3       42.45       38.88      1.74 o 
  13   2   3      682.13      616.79     11.86 o 
  14   2   3       30.67       36.43      3.11 o 
  15   2   3       56.86       62.64      3.86 o 
 -17   3   3        9.94       14.35      2.19 o 
 -16   3   3        7.72        5.69      1.90 o 
 -15   3   3       10.82        8.87      1.50 o 
 -14   3   3      883.15      825.48     12.43 o 
 -13   3   3      646.46      580.45     10.55 o 
 -12   3   3      761.20      716.34     12.53 o 
 -11   3   3      222.60      197.73      4.53 o 
 -10   3   3      515.36      523.55      5.67 o 
  -9   3   3      138.58      144.05      2.13 o 
  -8   3   3      126.65      144.16      1.56 o 
  -7   3   3      797.06      868.19      9.09 o 
  -6   3   3        3.09        2.30      0.70 o 
  -5   3   3     1769.47     1954.90     24.55 o 
  -4   3   3      338.15      341.08      4.57 o 
  -3   3   3       46.02       43.08      1.14 o 
  -2   3   3     3305.88     3378.58     33.58 o 
  -1   3   3       57.68       65.89      0.99 o 
   0   3   3      325.51      360.01      4.02 o 
   1   3   3       81.05      102.29      1.40 o 
   2   3   3      557.20      597.23      6.85 o 
   3   3   3      779.94      799.74      6.04 o 
   4   3   3        3.70        2.46      0.55 o 
   5   3   3      719.88      741.41     10.47 o 
   6   3   3      371.42      361.37      3.15 o 
   7   3   3      190.34      176.91      2.42 o 
   8   3   3        0.92        4.10      0.97 o 
   9   3   3      208.38      218.67      4.35 o 
  10   3   3     1178.37     1152.73     25.00 o 
  11   3   3      104.53      111.09      2.31 o 
  12   3   3        9.19       13.83      1.83 o 
  13   3   3      271.80      253.45      7.20 o 
  14   3   3       31.14       38.67      3.38 o 
  15   3   3       11.90       14.82      3.60 o 
 -17   4   3       84.81       72.70      3.21 o 
 -16   4   3        0.67        1.85      1.93 o 
 -15   4   3      857.48      893.19     21.43 o 
 -14   4   3        0.01        0.06      1.46 o 
 -13   4   3      835.96      783.78     18.63 o 
 -12   4   3      195.82      207.76      4.73 o 
 -11   4   3     2767.07     2720.06     39.16 o 
 -10   4   3      177.85      163.93      2.24 o 
  -9   4   3      802.39      806.00     11.49 o 
  -8   4   3      572.64      517.08      5.94 o 
  -7   4   3      313.19      330.26      3.97 o 
  -6   4   3       32.77       47.52      1.31 o 
  -5   4   3     2597.04     2734.11     28.71 o 
  -4   4   3     2143.94     2254.79     30.97 o 
  -3   4   3      478.87      585.29      5.56 o 
  -2   4   3      300.41      311.14      3.28 o 
  -1   4   3     1496.66     1498.24     11.86 o 
   0   4   3     2520.23     2616.00     28.06 o 
   1   4   3     1580.77     1616.06     22.90 o 
   2   4   3     1134.91     1169.24     11.45 o 
   3   4   3     1170.70     1307.62      9.71 o 
   4   4   3     1197.61     1162.16     10.96 o 
   5   4   3       65.92       69.44      1.50 o 
   6   4   3     1147.43     1149.45     23.35 o 
   7   4   3      947.03      987.56     18.65 o 
   8   4   3       97.34       92.58      2.04 o 
   9   4   3     1171.44     1144.83     34.19 o 
  10   4   3      150.94      151.25      4.39 o 
  11   4   3      387.70      388.93     10.14 o 
  12   4   3        1.57        1.72      1.67 o 
  13   4   3      408.61      400.56     16.21 o 
  14   4   3      283.84      289.69      8.26 o 
  15   4   3      400.08      419.21      9.86 o 
 -17   5   3       10.88       14.97      2.95 o 
 -16   5   3        0.04        3.82      3.33 o 
 -15   5   3       44.93       48.23      2.84 o 
 -14   5   3       50.52       52.94      2.50 o 
 -13   5   3       28.79       27.74      1.70 o 
 -12   5   3     1028.53      990.68     21.66 o 
 -11   5   3       46.17       42.83      2.60 o 
 -10   5   3      286.14      263.45      3.36 o 
  -9   5   3      630.19      624.48      8.52 o 
  -8   5   3       14.06       10.88      0.93 o 
  -7   5   3        3.21        5.67      0.81 o 
  -6   5   3      739.86      753.92      7.18 o 
  -5   5   3      690.66      736.17     11.30 o 
  -4   5   3      453.76      477.40      8.88 o 
  -3   5   3      811.97      888.26     15.14 o 
  -2   5   3      130.23      135.14      1.73 o 
  -1   5   3       81.24       94.17      1.54 o 
   0   5   3     1869.08     2108.38     15.40 o 
   1   5   3       98.34       79.39      1.33 o 
   2   5   3     1015.66     1106.02      7.33 o 
   3   5   3      373.01      441.29      3.06 o 
   4   5   3       42.80       40.45      1.46 o 
   5   5   3       12.93       21.06      1.19 o 
   6   5   3        2.94        3.66      0.88 o 
   7   5   3       10.25       10.47      2.03 o 
   8   5   3      250.65      263.63      5.04 o 
   9   5   3     1476.30     1470.43     38.16 o 
  10   5   3      461.65      460.77     26.78 o 
  11   5   3       91.48       90.65      3.14 o 
  12   5   3       56.36       55.78      3.19 o 
  13   5   3      134.60      130.17      5.81 o 
  14   5   3        9.81       21.59      4.53 o 
  15   5   3      231.08      252.11      8.53 o 
 -16   6   3       98.13      101.38      5.73 o 
 -15   6   3      557.58      561.46     48.64 o 
 -14   6   3        7.75       10.25      2.15 o 
 -13   6   3      807.07      822.18     34.11 o 
 -12   6   3       88.40       85.01      2.46 o 
 -11   6   3        2.33        2.60      1.41 o 
 -10   6   3      184.44      189.52      3.42 o 
  -9   6   3        0.43       -0.01      1.00 o 
  -8   6   3      312.28      315.74      3.61 o 
  -7   6   3       89.24       88.50      1.96 o 
  -6   6   3     1065.09     1032.99     18.20 o 
  -5   6   3      438.40      473.49      7.71 o 
  -4   6   3      635.90      653.78     11.70 o 
  -3   6   3      594.72      519.30      8.02 o 
  -2   6   3        0.09        1.19      0.90 o 
  -1   6   3       57.92       53.61      1.72 o 
   0   6   3       67.04       91.36      1.84 o 
   1   6   3     1376.40     1326.38     17.99 o 
   2   6   3      292.16      340.67      2.70 o 
   3   6   3      218.90      251.30      2.63 o 
   4   6   3       81.67       83.28      1.93 o 
   5   6   3       24.88       24.90      1.45 o 
   6   6   3      951.34      878.60     42.58 o 
   7   6   3      129.61      130.24      8.37 o 
   8   6   3      655.28      626.16     19.56 o 
   9   6   3       45.57       47.83      2.75 o 
  10   6   3       11.63       13.75      2.02 o 
  11   6   3      307.44      301.68     17.32 o 
  12   6   3        8.13       10.23      2.02 o 
  13   6   3      158.68      180.68     16.12 o 
  14   6   3        1.31        5.86      4.26 o 
 -16   7   3        5.94        5.78      2.75 o 
 -15   7   3      131.54      123.35     10.53 o 
 -14   7   3        8.06       10.32      2.56 o 
 -13   7   3      291.86      286.66     11.39 o 
 -12   7   3       51.93       48.89      2.81 o 
 -11   7   3       77.10       80.40      2.42 o 
 -10   7   3      374.35      356.42      7.81 o 
  -9   7   3      356.79      335.91      6.26 o 
  -8   7   3        3.81        6.71      1.13 o 
  -7   7   3      110.00       95.95      1.81 o 
  -6   7   3        7.66       10.95      1.10 o 
  -5   7   3      227.65      196.82      3.10 o 
  -4   7   3      499.13      514.37      9.51 o 
  -3   7   3      124.11      111.01      1.79 o 
  -2   7   3       24.08       24.85      1.25 o 
  -1   7   3      518.05      560.48      3.62 o 
   0   7   3      649.49      644.30      8.92 o 
   1   7   3      290.82      275.70      3.92 o 
   2   7   3        0.10       -0.29      0.95 o 
   3   7   3      916.48      960.05      4.66 o 
   4   7   3      438.56      441.26      3.32 o 
   5   7   3        9.69       10.10      1.25 o 
   6   7   3       64.74       63.25      2.54 o 
   7   7   3        2.07        2.86      1.03 o 
   8   7   3        2.67        4.78      1.50 o 
   9   7   3      103.55      102.63      3.45 o 
  10   7   3      412.04      391.26     21.19 o 
  11   7   3       49.20       50.66      3.33 o 
  12   7   3      124.53      136.72      9.59 o 
  13   7   3       97.01      106.45      9.73 o 
  14   7   3       14.67       29.58      5.06 o 
 -16   8   3       92.99      110.71      4.93 o 
 -15   8   3      257.28      265.03     12.79 o 
 -14   8   3        0.17        1.59      2.46 o 
 -13   8   3      489.08      493.14     31.71 o 
 -12   8   3      122.07      118.58      3.51 o 
 -11   8   3      383.34      372.07     15.82 o 
 -10   8   3      961.44      943.54     19.71 o 
  -9   8   3      149.21      141.40      3.06 o 
  -8   8   3      132.13      101.13      1.97 o 
  -7   8   3       19.52       24.86      1.47 o 
  -6   8   3      207.98      200.83      3.29 o 
  -5   8   3      161.29      183.73      3.64 o 
  -4   8   3      301.07      280.32      5.19 o 
  -3   8   3      125.40      122.07      2.06 o 
  -2   8   3      944.66      988.46      8.74 o 
  -1   8   3      133.37      118.89      2.18 o 
   0   8   3       39.79       35.49      1.72 o 
   1   8   3      121.97      112.59      2.31 o 
   2   8   3      271.10      274.94      3.05 o 
   3   8   3       84.78       87.50      2.15 o 
   4   8   3        8.73       15.42      1.33 o 
   5   8   3      135.18      138.28      2.32 o 
   6   8   3      386.23      381.49      2.68 o 
   7   8   3       50.99       35.09      2.81 o 
   8   8   3       57.69       55.82      5.33 o 
   9   8   3       21.75       19.90      2.42 o 
  10   8   3       12.44       13.65      3.73 o 
  11   8   3        0.37        1.39      2.27 o 
  12   8   3      216.44      217.97     11.33 o 
  13   8   3      207.93      220.78     16.79 o 
  14   8   3       75.85       86.88      4.80 o 
 -15   9   3      101.78      114.62      5.86 o 
 -14   9   3     1277.42     1340.35     90.34 o 
 -13   9   3       74.87       73.11      4.02 o 
 -12   9   3       71.25       67.43      3.64 o 
 -11   9   3      290.11      286.49     10.43 o 
 -10   9   3     1255.82     1237.94     42.64 o 
  -9   9   3        0.34        2.62      1.11 o 
  -8   9   3        0.04        5.55      1.16 o 
  -7   9   3      449.68      432.07      5.96 o 
  -6   9   3      247.11      225.69      4.07 o 
  -5   9   3      740.31      677.57     11.52 o 
  -4   9   3      674.18      685.75     10.37 o 
  -3   9   3      467.99      488.22      6.40 o 
  -2   9   3     2375.92     2293.44     16.49 o 
  -1   9   3        6.54        7.13      1.21 o 
   0   9   3      486.96      466.78      5.35 o 
   1   9   3      814.34      807.03      4.98 o 
   2   9   3      167.51      168.64      2.74 o 
   3   9   3       38.57       37.96      2.03 o 
   4   9   3       70.83       52.57      1.93 o 
   5   9   3     1300.20     1345.62      8.93 o 
   6   9   3      665.16      616.57      9.06 o 
   7   9   3        0.91        5.86      2.67 o 
   8   9   3      206.57      219.07      6.13 o 
   9   9   3      190.25      201.14     17.99 o 
  10   9   3      420.58      432.63     22.52 o 
  11   9   3      574.53      567.53     31.45 o 
  12   9   3      237.96      219.03     11.59 o 
  13   9   3       51.40       61.74      5.60 o 
 -14  10   3       11.16       16.98      5.33 o 
 -13  10   3       63.38       65.86      4.22 o 
 -12  10   3       11.16       17.25      2.95 o 
 -11  10   3       10.56       11.65      2.35 o 
 -10  10   3      817.47      776.58     20.61 o 
  -9  10   3     2572.96     2507.35     48.99 o 
  -8  10   3      290.71      233.65      3.30 o 
  -7  10   3      557.76      521.32      9.14 o 
  -6  10   3      399.62      338.50      4.67 o 
  -5  10   3        9.24        7.63      1.36 o 
  -4  10   3       23.45       29.78      1.56 o 
  -3  10   3      562.86      610.63      7.87 o 
  -2  10   3     1706.77     1690.87     20.24 o 
  -1  10   3     1028.16     1023.67     12.77 o 
   0  10   3     1626.85     1546.13     18.66 o 
   1  10   3       92.97       86.70      2.58 o 
   2  10   3       75.25       72.15      2.47 o 
   3  10   3      429.57      427.34      4.11 o 
   4  10   3       91.37       78.46      2.04 o 
   5  10   3       97.12      101.67      3.38 o 
   6  10   3      191.98      141.25      5.60 o 
   7  10   3        9.61        3.46      2.67 o 
   8  10   3        9.84        4.53      2.93 o 
   9  10   3      187.33      183.35      6.13 o 
  10  10   3        1.10        0.49      4.13 o 
  11  10   3      156.13      142.51     17.06 o 
  12  10   3      388.39      429.70     36.64 o 
 -14  11   3      415.72      437.75     19.19 o 
 -13  11   3        3.54        4.76      2.86 o 
 -12  11   3      111.92      103.35      4.74 o 
 -11  11   3      178.51      169.14     10.26 o 
 -10  11   3      156.07      156.37      4.85 o 
  -9  11   3        0.13       -0.65      1.39 o 
  -8  11   3      118.40       98.28      2.52 o 
  -7  11   3      280.18      312.81      6.79 o 
  -6  11   3      562.25      500.32      6.90 o 
  -5  11   3      496.62      463.71      6.77 o 
  -4  11   3      389.85      384.09      4.00 o 
  -3  11   3      685.42      687.12      6.80 o 
  -2  11   3      830.84      807.07      8.69 o 
  -1  11   3       83.52       82.90      2.13 o 
   0  11   3      262.15      261.25      3.23 o 
   1  11   3      127.71      115.56      2.68 o 
   2  11   3       29.28       23.77      1.83 o 
   3  11   3       13.36       10.76      1.49 o 
   4  11   3       14.45       14.04      1.68 o 
   5  11   3      405.83      417.59      6.66 o 
   6  11   3       14.67        8.26      2.67 o 
   7  11   3      424.06      445.86      8.53 o 
   8  11   3       84.66       67.16      4.80 o 
   9  11   3      503.96      529.54      9.33 o 
  10  11   3      254.19      266.50      7.46 o 
  11  11   3       21.76       29.32      4.00 o 
  12  11   3        7.70        3.46      3.46 o 
 -13  12   3      339.95      367.52     30.91 o 
 -12  12   3       13.08       13.26      3.06 o 
 -11  12   3        0.21       -1.44      2.70 o 
 -10  12   3      343.70      315.87     24.39 o 
  -9  12   3      470.37      428.20     17.10 o 
  -8  12   3        2.99        1.83      1.52 o 
  -7  12   3        8.30        3.17      1.58 o 
  -6  12   3       71.63       83.89      3.89 o 
  -5  12   3       48.19       46.89      2.32 o 
  -4  12   3      141.67      136.16      3.04 o 
  -3  12   3       17.30       14.50      1.42 o 
  -2  12   3        9.45        6.85      1.24 o 
  -1  12   3      741.01      740.16      9.19 o 
   0  12   3       12.49       10.19      1.49 o 
   1  12   3      126.93      131.00      2.90 o 
   2  12   3        4.60        7.25      1.52 o 
   3  12   3      156.55      152.61      5.06 o 
   4  12   3      127.31      118.19      4.53 o 
   5  12   3        1.78        1.71      1.97 o 
   6  12   3      157.42      141.51      6.13 o 
   7  12   3        0.22        0.00      2.93 o 
   8  12   3        6.66        8.00      3.46 o 
   9  12   3        2.27        2.40      3.20 o 
  10  12   3        0.15        0.00      3.20 o 
  11  12   3        4.67        7.20      3.46 o 
 -12  13   3       93.71       91.20      5.19 o 
 -11  13   3       54.55       48.99      4.40 o 
 -10  13   3       25.70       25.53      6.66 o 
  -9  13   3      369.24      344.38     26.12 o 
  -8  13   3        0.74       -0.39      1.61 o 
  -7  13   3      180.89      196.02      3.45 o 
  -6  13   3        0.63        2.40      1.59 o 
  -5  13   3       74.27       77.55      2.66 o 
  -4  13   3       16.34       14.02      1.73 o 
  -3  13   3        0.51        2.06      1.50 o 
  -2  13   3       41.43       40.93      2.26 o 
  -1  13   3      213.36      201.62      3.08 o 
   0  13   3      294.19      293.19      4.55 o 
   1  13   3        2.94        3.01      1.65 o 
   2  13   3       92.53       93.68      3.75 o 
   3  13   3       33.32       33.69      2.92 o 
   4  13   3        0.04        0.29      2.53 o 
   5  13   3      103.33       97.01      5.60 o 
   6  13   3       40.29       32.51      4.00 o 
   7  13   3       37.29       34.91      4.00 o 
   8  13   3       25.72       28.52      4.00 o 
   9  13   3       77.84       80.75      5.60 o 
  10  13   3        4.81        7.46      3.73 o 
 -11  14   3       72.11       81.30      8.93 o 
 -10  14   3      246.21      263.84      8.79 o 
  -9  14   3       10.21       10.66      3.73 o 
  -8  14   3      411.56      421.34     10.13 o 
  -7  14   3       16.82       14.15      1.87 o 
  -6  14   3      180.27      184.49      3.83 o 
  -5  14   3      191.25      196.35      4.50 o 
  -4  14   3       89.76       88.65      2.82 o 
  -3  14   3       68.73       69.89      2.65 o 
  -2  14   3       50.47       53.17      2.81 o 
  -1  14   3      584.73      575.36      4.96 o 
   0  14   3       17.15       18.13      1.78 o 
   1  14   3       10.33       13.08      2.43 o 
   2  14   3      676.51      684.22      8.39 o 
   3  14   3      379.63      371.45      6.10 o 
   4  14   3      215.13      215.86     10.66 o 
   5  14   3       17.70       15.72      3.73 o 
   6  14   3      188.72      204.14      7.46 o 
   7  14   3        2.57        3.20      3.46 o 
   8  14   3       26.88       21.32      4.26 o 
   9  14   3      323.13      321.14      8.79 o 
  -9  15   3      127.30      142.31      7.46 o 
  -8  15   3       13.07       10.66      4.26 o 
  -7  15   3      317.75      303.95      4.96 o 
  -6  15   3       67.33       57.26      2.82 o 
  -5  15   3       32.82       39.04      2.33 o 
  -4  15   3       58.42       54.91      2.62 o 
  -3  15   3       61.46       65.93      2.76 o 
  -2  15   3       38.12       36.98      2.19 o 
  -1  15   3       35.61       36.75      2.75 o 
   0  15   3      380.54      394.52      5.44 o 
   1  15   3      441.25      441.38      9.47 o 
   2  15   3      188.50      185.41      5.18 o 
   3  15   3      203.02      224.48      5.37 o 
   4  15   3        0.91       -0.53      3.20 o 
   5  15   3       50.56       53.57      5.60 o 
   6  15   3        2.32        4.00      3.46 o 
   7  15   3      125.56      131.12      6.93 o 
  -8  16   3       96.61       92.74      6.93 o 
  -7  16   3      110.12      113.80      7.20 o 
  -6  16   3       21.08       20.68      2.51 o 
  -5  16   3      455.58      486.17      9.21 o 
  -4  16   3      246.24      252.05      5.23 o 
  -3  16   3       38.14       35.46      2.72 o 
  -2  16   3      127.86      129.19      4.60 o 
  -1  16   3      254.59      260.86      4.97 o 
   0  16   3      518.14      516.61     13.60 o 
   1  16   3       27.39       30.74      2.72 o 
   2  16   3      884.78      925.14     14.26 o 
   3  16   3        0.02        4.00      3.73 o 
   4  16   3      351.53      348.05      9.59 o 
   5  16   3       61.22       66.36      6.13 o 
   6  16   3      752.62      789.12     13.59 o 
  -5  17   3        0.36       -1.15      2.15 o 
  -4  17   3       47.94       50.30      3.27 o 
  -3  17   3       40.16       44.28      3.08 o 
  -2  17   3       76.39       80.22      3.59 o 
  -1  17   3        1.11        1.33      2.15 o 
   0  17   3      392.87      372.94      5.84 o 
   1  17   3       16.85       17.26      2.56 o 
   2  17   3      202.74      197.37      5.18 o 
   3  17   3       43.68       49.30      5.60 o 
 -17   0   4      312.38      354.20     23.72 o 
 -16   0   4       26.38       29.94      2.46 o 
 -15   0   4      403.49      366.13     12.01 o 
 -14   0   4       24.61       18.43      2.08 o 
 -13   0   4       87.56       83.55      3.39 o 
 -12   0   4      353.99      380.35      5.35 o 
 -11   0   4        9.18       10.01      1.43 o 
 -10   0   4       81.26       71.31      2.50 o 
  -9   0   4      787.37      790.18      7.10 o 
  -8   0   4      766.80      759.64      5.63 o 
  -7   0   4        0.19        0.03      1.25 o 
  -6   0   4      231.51      201.54      2.87 o 
  -5   0   4     2583.72     2517.64     42.27 o 
  -4   0   4     3051.96     2982.03     33.45 o 
  -3   0   4     4170.26     4191.65    120.19 o 
  -2   0   4      572.60      593.82      7.61 o 
  -1   0   4     1323.58     1176.16      4.38 o 
   0   0   4        0.26       -1.07      1.60 o 
   1   0   4      230.37      203.13      5.35 o 
   2   0   4       47.57       47.46      1.76 o 
   3   0   4     2218.26     2257.53     24.32 o 
   4   0   4     1402.89     1293.78     27.10 o 
   5   0   4     1263.81     1242.01     15.79 o 
   6   0   4      665.75      639.20     10.02 o 
   7   0   4        2.08        1.82      1.12 o 
   8   0   4     2210.93     2139.63     17.06 o 
   9   0   4      238.35      242.10      6.00 o 
  10   0   4      795.47      785.67     10.66 o 
  11   0   4      923.22      909.16     25.58 o 
  12   0   4      277.85      279.24      7.60 o 
 -17   1   4       22.92       28.18      2.22 o 
 -16   1   4      127.71      135.29      2.61 o 
 -15   1   4       85.10      101.53      2.56 o 
 -14   1   4       11.72       15.12      1.58 o 
 -13   1   4       85.21       73.90      2.24 o 
 -12   1   4      146.21      146.81      2.91 o 
 -11   1   4      564.09      557.67      6.77 o 
 -10   1   4      256.60      255.31      2.39 o 
  -9   1   4     1905.48     1878.24     12.98 o 
  -8   1   4        0.06        0.73      0.87 o 
  -7   1   4      305.90      318.14      2.34 o 
  -6   1   4      155.97      154.75      2.59 o 
  -5   1   4     1018.98      987.86     10.68 o 
  -4   1   4       40.81       36.02      1.26 o 
  -3   1   4     1849.51     1953.41     16.93 o 
  -2   1   4      134.53      125.17      1.58 o 
  -1   1   4        0.25       -0.70      0.70 o 
   0   1   4       16.92       12.46      1.05 o 
   1   1   4       26.07       30.18      1.43 o 
   2   1   4      447.97      434.04      3.93 o 
   3   1   4      847.90      901.46      6.84 o 
   4   1   4        5.15        2.49      0.62 o 
   5   1   4      227.70      216.74      2.73 o 
   6   1   4      131.33      128.64      2.19 o 
   7   1   4      140.63      147.22      1.99 o 
   8   1   4       66.76       60.25      2.31 o 
   9   1   4      606.29      601.03     12.01 o 
  10   1   4       64.00       61.79      2.36 o 
  11   1   4      114.94      116.27      2.19 o 
  12   1   4        4.35        6.14      1.22 o 
  13   1   4        3.06       14.39      3.46 o 
 -17   2   4      192.44      201.30      7.87 o 
 -16   2   4      285.25      317.89      8.36 o 
 -15   2   4        1.86        2.61      1.49 o 
 -14   2   4       52.37       50.33      2.10 o 
 -13   2   4       13.70       10.11      1.50 o 
 -12   2   4       40.00       37.94      1.90 o 
 -11   2   4        6.02        5.52      0.95 o 
 -10   2   4     1901.98     1919.10     15.93 o 
  -9   2   4     2372.66     2296.47     21.85 o 
  -8   2   4      449.94      417.83      2.87 o 
  -7   2   4      336.63      352.80      3.84 o 
  -6   2   4      558.61      574.25      3.89 o 
  -5   2   4      343.84      323.81      3.93 o 
  -4   2   4      118.13      100.43      1.52 o 
  -3   2   4     3511.01     3541.37     36.25 o 
  -2   2   4       16.17       12.60      0.94 o 
  -1   2   4       78.10       48.58      1.32 o 
   0   2   4      138.18      153.19      2.10 o 
   1   2   4     2205.12     2208.95     14.67 o 
   2   2   4       99.94       91.36      1.61 o 
   3   2   4     2962.88     3080.75     27.23 o 
   4   2   4      188.87      172.51      2.46 o 
   5   2   4       73.61       62.41      1.49 o 
   6   2   4      673.83      625.32     10.00 o 
   7   2   4       56.74       61.81      2.10 o 
   8   2   4     1059.71     1036.98     14.63 o 
   9   2   4      681.13      663.23     15.10 o 
  10   2   4      578.25      574.80      8.82 o 
  11   2   4        0.33        2.74      1.14 o 
  12   2   4      118.46      112.91      2.19 o 
  13   2   4      166.73      170.83      6.13 o 
 -17   3   4       80.62       94.91      3.46 o 
 -16   3   4      438.59      492.31     16.31 o 
 -15   3   4      119.02      118.56      2.60 o 
 -14   3   4       23.92       27.26      1.73 o 
 -13   3   4      244.29      212.50      5.08 o 
 -12   3   4      581.75      542.84      8.45 o 
 -11   3   4      171.87      173.07      2.54 o 
 -10   3   4      644.60      670.70      7.51 o 
  -9   3   4     1395.91     1360.48     11.53 o 
  -8   3   4       12.23       11.58      1.02 o 
  -7   3   4     3659.73     3707.51     35.99 o 
  -6   3   4      710.94      754.67      7.01 o 
  -5   3   4        0.83        7.56      3.57 o 
  -4   3   4      347.19      306.37      2.98 o 
  -3   3   4       93.31      118.50      1.69 o 
  -2   3   4      358.13      340.66      4.44 o 
  -1   3   4     2192.13     2279.15     19.40 o 
   0   3   4    10299.00    10520.92     40.55 o 
   1   3   4      622.87      599.01      4.57 o 
   2   3   4       18.13       25.08      1.15 o 
   3   3   4     1403.40     1424.65     13.50 o 
   4   3   4      941.24      931.50      9.13 o 
   5   3   4       62.52       52.97      1.28 o 
   6   3   4      214.76      221.84      4.57 o 
   7   3   4      579.89      581.86      8.23 o 
   8   3   4        0.04       -0.72      1.24 o 
   9   3   4        4.32        3.76      1.22 o 
  10   3   4       20.41       21.36      1.50 o 
  11   3   4      580.26      556.35      5.94 o 
  12   3   4      195.63      199.40      2.65 o 
  13   3   4      185.75      188.69      6.40 o 
 -17   4   4       24.11       35.46      3.26 o 
 -16   4   4      164.07      169.73      3.92 o 
 -15   4   4       72.49       70.34      3.89 o 
 -14   4   4      165.40      167.48      3.02 o 
 -13   4   4       75.07       65.27      2.20 o 
 -12   4   4      283.54      251.58      5.57 o 
 -11   4   4       39.44       39.98      1.63 o 
 -10   4   4     1734.58     1721.08     18.40 o 
  -9   4   4       13.37       16.77      1.16 o 
  -8   4   4        0.88        1.46      0.97 o 
  -7   4   4      213.39      230.51      3.65 o 
  -6   4   4     1244.27     1309.94     13.04 o 
  -5   4   4       83.13       89.40      1.63 o 
  -4   4   4        6.61        9.74      0.97 o 
  -3   4   4      136.70      140.31      1.62 o 
  -2   4   4      712.18      737.03      7.17 o 
  -1   4   4        0.85        0.78      0.90 o 
   0   4   4     7476.16     7676.29     53.66 o 
   1   4   4     1799.48     1768.70     15.86 o 
   2   4   4        7.52       11.69      0.92 o 
   3   4   4      181.96      169.20      2.31 o 
   4   4   4       59.47       54.21      2.00 o 
   5   4   4       77.50       71.52      1.56 o 
   6   4   4      240.19      263.71      5.05 o 
   7   4   4      119.46      124.98      2.51 o 
   8   4   4      939.53      908.22     20.04 o 
   9   4   4      103.03      105.26      2.24 o 
  10   4   4       40.63       43.51      2.18 o 
  11   4   4       32.97       36.97      3.47 o 
  12   4   4       54.06       55.51      2.27 o 
 -16   5   4      263.21      279.46      8.94 o 
 -15   5   4        0.23        1.86      2.06 o 
 -14   5   4       96.22      104.46      2.95 o 
 -13   5   4       34.40       33.50      1.83 o 
 -12   5   4     1087.27     1065.38     18.10 o 
 -11   5   4      214.03      217.92      3.68 o 
 -10   5   4       23.86       24.24      1.26 o 
  -9   5   4      303.57      290.74      5.02 o 
  -8   5   4       97.45      111.03      1.87 o 
  -7   5   4      359.93      348.61      4.04 o 
  -6   5   4        0.04        1.61      0.95 o 
  -5   5   4      858.98      786.54      9.65 o 
  -4   5   4      235.73      226.15      3.37 o 
  -3   5   4      268.95      282.92      4.65 o 
  -2   5   4      812.02      789.03      7.58 o 
  -1   5   4      223.43      238.17      2.91 o 
   0   5   4     8204.32     8316.65     44.28 o 
   1   5   4        8.66        8.74      0.93 o 
   2   5   4      947.95      921.87      6.77 o 
   3   5   4       69.03       60.94      3.32 o 
   4   5   4      350.14      349.63      3.26 o 
   5   5   4     1071.80     1063.58     10.29 o 
   6   5   4       83.43       88.15      1.72 o 
   7   5   4      963.56      918.83     21.63 o 
   8   5   4       25.84       28.74      1.88 o 
   9   5   4     1041.27     1006.38     27.59 o 
  10   5   4       32.93       31.90      2.12 o 
  11   5   4      253.58      260.57      8.84 o 
  12   5   4      524.68      538.94     19.05 o 
  13   5   4      269.26      288.62      6.13 o 
 -16   6   4        0.68        2.48      3.60 o 
 -15   6   4       16.32       15.28      2.88 o 
 -14   6   4        4.83        1.63      2.03 o 
 -13   6   4       70.00       65.57      2.29 o 
 -12   6   4       12.66       14.80      1.57 o 
 -11   6   4       95.35       80.85      2.28 o 
 -10   6   4       31.86       32.58      1.37 o 
  -9   6   4       74.11       58.36      1.66 o 
  -8   6   4      230.84      238.76      3.36 o 
  -7   6   4       45.86       34.74      1.58 o 
  -6   6   4       28.50       47.02      1.93 o 
  -5   6   4      224.61      205.58      2.81 o 
  -4   6   4       31.78       29.88      1.54 o 
  -3   6   4       23.79       26.76      1.45 o 
  -2   6   4       46.40       51.04      1.85 o 
  -1   6   4        0.38        1.63      1.16 o 
   0   6   4      209.95      255.61      3.86 o 
   1   6   4      174.37      179.83      2.11 o 
   2   6   4       39.06       43.08      1.54 o 
   3   6   4       85.15       91.74      2.05 o 
   4   6   4      207.64      203.36      2.90 o 
   5   6   4       64.18       67.54      2.23 o 
   6   6   4        1.93        2.06      1.27 o 
   7   6   4        9.80        8.31      1.56 o 
   8   6   4        3.74        6.21      2.06 o 
   9   6   4       37.56       35.99      2.26 o 
  10   6   4       33.00       28.16      1.86 o 
  11   6   4       32.81       36.86      2.40 o 
  12   6   4      106.82      108.20      2.97 o 
  13   6   4       67.52       69.01      4.00 o 
 -16   7   4       22.18       25.05      3.39 o 
 -15   7   4        0.83        2.56      2.66 o 
 -14   7   4      167.16      163.91      7.60 o 
 -13   7   4        0.38        1.24      2.36 o 
 -12   7   4      653.20      660.48     21.96 o 
 -11   7   4      108.81      117.66      2.79 o 
 -10   7   4       40.08       40.55      1.69 o 
  -9   7   4      284.22      306.78      5.28 o 
  -8   7   4      177.21      164.83      2.25 o 
  -7   7   4      258.63      267.52      3.82 o 
  -6   7   4       66.62       88.48      2.10 o 
  -5   7   4      397.53      369.22      4.77 o 
  -4   7   4      151.60      137.89      2.30 o 
  -3   7   4      337.80      316.04      6.32 o 
  -2   7   4     1037.91     1023.66     11.96 o 
  -1   7   4      469.74      488.68      4.82 o 
   0   7   4     2184.71     2147.12     26.04 o 
   1   7   4        8.63        3.33      1.20 o 
   2   7   4      748.60      743.31      4.30 o 
   3   7   4      549.03      540.22      3.71 o 
   4   7   4      139.30      137.52      2.35 o 
   5   7   4      943.65      880.76      6.36 o 
   6   7   4       79.20       87.75      2.54 o 
   7   7   4     1060.88     1080.38     45.84 o 
   8   7   4        0.30        1.20      1.70 o 
   9   7   4      336.00      324.58     17.53 o 
  10   7   4      113.87      116.15      7.02 o 
  11   7   4      402.29      417.76     12.72 o 
  12   7   4      221.80      236.92     10.43 o 
  13   7   4       23.39       19.07      2.35 o 
 -15   8   4      103.15      100.91      4.74 o 
 -14   8   4       75.43       83.71      4.43 o 
 -13   8   4        1.86        4.64      2.56 o 
 -12   8   4      261.78      264.54      4.69 o 
 -11   8   4       12.30       11.18      1.85 o 
 -10   8   4      923.36      970.40     19.07 o 
  -9   8   4      123.97      120.29      2.15 o 
  -8   8   4      278.20      266.67      3.71 o 
  -7   8   4        1.61        2.35      1.29 o 
  -6   8   4      541.12      469.49      7.12 o 
  -5   8   4       91.82       76.38      2.08 o 
  -4   8   4      372.37      331.77      6.08 o 
  -3   8   4      152.33      140.01      2.62 o 
  -2   8   4       36.66       36.68      1.98 o 
  -1   8   4      469.30      455.50      4.77 o 
   0   8   4     1879.58     1910.15     14.08 o 
   1   8   4        1.11        0.52      1.23 o 
   2   8   4      362.78      350.06      3.31 o 
   3   8   4      790.16      824.12      7.09 o 
   4   8   4       42.36       46.84      1.98 o 
   5   8   4       21.14       29.08      2.23 o 
   6   8   4       14.06        9.68      1.41 o 
   7   8   4      127.62      111.62      5.33 o 
   8   8   4      289.25      273.45      6.26 o 
   9   8   4      162.26      158.08      8.26 o 
  10   8   4      236.19      219.20      8.83 o 
  11   8   4      106.76      117.32      7.80 o 
  12   8   4       18.99       22.91      2.70 o 
 -15   9   4        9.32       10.24      3.00 o 
 -14   9   4       93.46       98.49      4.74 o 
 -13   9   4      120.41      130.52      4.86 o 
 -12   9   4       36.21       34.60      3.33 o 
 -11   9   4      253.18      243.16      7.51 o 
 -10   9   4      125.69      108.34      4.23 o 
  -9   9   4      704.38      707.39     10.04 o 
  -8   9   4       42.38       37.58      1.75 o 
  -7   9   4      431.50      411.72      5.19 o 
  -6   9   4       39.13       31.23      1.71 o 
  -5   9   4       43.41       40.25      1.88 o 
  -4   9   4       31.97       29.46      1.92 o 
  -3   9   4      161.56      171.67      3.24 o 
  -2   9   4     2486.91     2452.72     24.06 o 
  -1   9   4        4.00        4.75      1.46 o 
   0   9   4      439.00      419.74      5.50 o 
   1   9   4      163.36      156.99      2.96 o 
   2   9   4      142.80      127.27      2.47 o 
   3   9   4      243.10      251.78      2.98 o 
   4   9   4       25.18       35.29      1.84 o 
   5   9   4       79.01       64.02      2.42 o 
   6   9   4      139.68      135.18      4.13 o 
   7   9   4       19.65       25.76      2.45 o 
   8   9   4       15.08       12.51      2.26 o 
   9   9   4        5.81        5.20      2.07 o 
  10   9   4      576.34      607.22     22.92 o 
  11   9   4      756.89      792.27     23.59 o 
  12   9   4       15.41       13.84      3.65 o 
 -14  10   4        5.90        6.80      3.14 o 
 -13  10   4       25.36       25.91      3.33 o 
 -12  10   4       26.85       27.24      3.26 o 
 -11  10   4       44.86       44.80      3.83 o 
 -10  10   4      756.36      772.04     25.00 o 
  -9  10   4      827.07      870.97     12.69 o 
  -8  10   4     1238.66     1135.36     24.35 o 
  -7  10   4       66.22       62.38      2.24 o 
  -6  10   4      127.47      125.60      2.55 o 
  -5  10   4        5.86        6.02      1.46 o 
  -4  10   4      196.51      181.93      3.06 o 
  -3  10   4     1196.61     1195.25     11.93 o 
  -2  10   4      253.03      240.87      3.23 o 
  -1  10   4      861.86      850.72      9.82 o 
   0  10   4       73.67       79.60      2.35 o 
   1  10   4      781.99      765.82      8.31 o 
   2  10   4      331.45      337.47      4.71 o 
   3  10   4     1509.54     1541.19     26.89 o 
   4  10   4       72.87       65.55      2.08 o 
   5  10   4        3.03        2.50      1.97 o 
   6  10   4      617.66      559.24     29.05 o 
   7  10   4       20.04       19.05      2.35 o 
   8  10   4      241.58      249.52      7.60 o 
   9  10   4     1278.17     1270.24     36.78 o 
  10  10   4      925.91      938.62     37.18 o 
  11  10   4        2.39        5.51      2.35 o 
 -13  11   4        0.36        4.80      3.10 o 
 -12  11   4      165.29      169.61      8.66 o 
 -11  11   4      183.40      176.67     12.79 o 
 -10  11   4        5.96        6.19      2.75 o 
  -9  11   4      443.75      411.32      9.21 o 
  -8  11   4       10.93       17.19      1.72 o 
  -7  11   4      189.58      186.39      3.00 o 
  -6  11   4       60.42       52.87      2.49 o 
  -5  11   4       46.89       54.98      2.34 o 
  -4  11   4        1.80        2.96      1.46 o 
  -3  11   4      602.89      597.50      7.23 o 
  -2  11   4      166.56      154.46      3.54 o 
  -1  11   4        5.11        4.62      1.50 o 
   0  11   4      674.18      676.00      7.12 o 
   1  11   4        1.43        1.02      1.42 o 
   2  11   4      114.13      118.79      3.31 o 
   3  11   4      221.35      224.00      3.39 o 
   4  11   4       17.49       22.87      2.00 o 
   5  11   4       91.07       81.87      3.57 o 
   6  11   4      213.44      169.87      6.53 o 
   7  11   4       37.81       36.15      2.83 o 
   8  11   4       42.16       40.50      4.80 o 
   9  11   4      315.18      304.26     13.86 o 
  10  11   4       97.42       98.43      4.15 o 
 -12  12   4       15.86       17.05      3.45 o 
 -11  12   4       20.53       19.48      4.26 o 
 -10  12   4       15.63       16.11      3.25 o 
  -9  12   4       29.27       34.11      3.58 o 
  -8  12   4      287.82      293.12      8.15 o 
  -7  12   4        0.60        2.69      1.65 o 
  -6  12   4      349.90      376.11      4.23 o 
  -5  12   4      119.86      121.03      2.86 o 
  -4  12   4      307.11      306.94      3.82 o 
  -3  12   4      725.23      731.30      9.66 o 
  -2  12   4      243.53      233.24      3.48 o 
  -1  12   4      829.35      826.90      8.39 o 
   0  12   4       33.53       31.90      1.96 o 
   1  12   4      301.22      303.00      5.12 o 
   2  12   4        6.15        6.02      1.41 o 
   3  12   4      276.91      275.90      5.57 o 
   4  12   4      299.70      300.34     10.99 o 
   5  12   4      215.99      210.07      4.99 o 
   6  12   4      652.44      587.91     30.11 o 
   7  12   4       25.09       25.86      2.83 o 
   8  12   4      500.35      520.44     19.45 o 
   9  12   4      109.47      114.19      9.46 o 
  10  12   4      466.68      460.48     15.32 o 
 -11  13   4       42.32       43.17      3.97 o 
 -10  13   4        5.68        2.56      3.15 o 
  -9  13   4      527.47      525.84     25.05 o 
  -8  13   4       25.32       26.75      2.49 o 
  -7  13   4       50.61       54.33      2.68 o 
  -6  13   4        0.43        2.19      1.66 o 
  -5  13   4      282.94      284.98      4.23 o 
  -4  13   4       51.28       49.95      2.39 o 
  -3  13   4       32.80       34.31      2.27 o 
  -2  13   4       85.97       83.66      2.61 o 
  -1  13   4       57.78       55.55      2.35 o 
   0  13   4       94.89       98.00      2.65 o 
   1  13   4      216.78      209.01      4.10 o 
   2  13   4      338.46      347.37     11.52 o 
   3  13   4       60.62       63.18      3.27 o 
   4  13   4      121.68      111.86      7.73 o 
   5  13   4       86.11       87.29      3.94 o 
   6  13   4       99.61      102.34      4.33 o 
   7  13   4       62.94       65.38      4.80 o 
   8  13   4       48.10       50.02      3.94 o 
   9  13   4       12.33       14.11      2.83 o 
 -10  14   4      164.04      164.70      8.00 o 
  -9  14   4       23.26       26.12      4.80 o 
  -8  14   4       40.43       48.50      5.33 o 
  -7  14   4        5.58        5.90      1.86 o 
  -6  14   4      392.19      380.16      4.56 o 
  -5  14   4      154.54      174.96      4.00 o 
  -4  14   4       12.34       12.56      2.04 o 
  -3  14   4      122.67      128.25      3.10 o 
  -2  14   4        1.68        0.84      1.66 o 
  -1  14   4       78.61       75.76      2.71 o 
   0  14   4       33.43       30.69      2.46 o 
   1  14   4      564.56      582.80     13.56 o 
   2  14   4        2.79        4.94      1.99 o 
   3  14   4      160.43      168.93      4.78 o 
   4  14   4       77.72       92.98      7.20 o 
   5  14   4       34.58       39.25      4.80 o 
   6  14   4      285.00      290.36     12.26 o 
   7  14   4       33.84       33.12      3.20 o 
  -8  15   4       25.55       29.05      5.06 o 
  -7  15   4     1026.24     1107.20     35.09 o 
  -6  15   4      106.06      115.13      3.74 o 
  -5  15   4        6.43        2.43      1.86 o 
  -4  15   4      137.77      144.34      3.32 o 
  -3  15   4        3.52        5.16      1.83 o 
  -2  15   4       62.28       55.21      3.21 o 
  -1  15   4       22.41       21.67      2.41 o 
   0  15   4      787.83      751.88     18.99 o 
   1  15   4       87.82       98.05      3.53 o 
   2  15   4      484.77      501.95      7.06 o 
   3  15   4       19.62       15.74      2.83 o 
   4  15   4       42.97       29.48      3.29 o 
   5  15   4      227.32      232.29      9.99 o 
   6  15   4       21.25       18.02      3.46 o 
  -6  16   4        2.05        2.67      2.64 o 
  -5  16   4      260.53      287.19      7.25 o 
  -4  16   4       34.48       31.70      2.71 o 
  -3  16   4      167.75      173.34      4.46 o 
  -2  16   4       82.11       81.67      3.49 o 
  -1  16   4       10.31       12.71      2.46 o 
   0  16   4      251.20      252.04      4.92 o 
   1  16   4      267.19      294.90      6.37 o 
   2  16   4        1.06       -0.55      2.54 o 
   3  16   4       10.54        5.69      2.81 o 
   4  16   4        2.94        4.53      3.73 o 
 -17   1   5      157.11      150.95      5.08 o 
 -16   1   5       74.12       64.23      2.61 o 
 -15   1   5      296.34      286.73      5.15 o 
 -14   1   5      360.49      346.90      5.71 o 
 -13   1   5        5.01        4.67      1.54 o 
 -12   1   5      524.89      537.47      4.95 o 
 -11   1   5      700.61      706.70      7.60 o 
 -10   1   5     1340.39     1343.51     13.63 o 
  -9   1   5       21.50       19.99      1.24 o 
  -8   1   5     1169.67     1146.18     11.65 o 
  -7   1   5      287.06      273.28      2.40 o 
  -6   1   5      216.80      204.94      2.11 o 
  -5   1   5     1677.60     1703.30      5.75 o 
  -4   1   5       23.48       26.95      1.29 o 
  -3   1   5      397.67      375.67      3.35 o 
  -2   1   5      302.21      283.36      2.72 o 
  -1   1   5       67.73       63.26      1.06 o 
   0   1   5       74.51       61.77      1.82 o 
   1   1   5      822.38      865.41      6.44 o 
   2   1   5       11.54       11.22      1.20 o 
   3   1   5       94.90       98.75      2.73 o 
   4   1   5     1485.57     1465.00     10.04 o 
   5   1   5       77.52       77.49      3.02 o 
   6   1   5       87.05       78.06      2.34 o 
   7   1   5      629.81      599.78      5.84 o 
   8   1   5        7.06       10.33      1.33 o 
   9   1   5        0.20       -1.70      1.70 o 
  10   1   5     1637.90     1667.21     19.19 o 
  11   1   5       54.50       56.56      2.83 o 
  12   1   5        5.07       10.04      1.70 o 
 -17   2   5        7.55       12.66      3.20 o 
 -16   2   5      290.27      314.53      4.71 o 
 -15   2   5      199.41      215.75      5.73 o 
 -14   2   5       17.60       16.88      1.78 o 
 -13   2   5       71.68       70.63      2.39 o 
 -12   2   5      258.16      244.01      3.53 o 
 -11   2   5     1286.20     1284.56     14.44 o 
 -10   2   5       11.23       14.34      1.20 o 
  -9   2   5      269.93      275.68      2.99 o 
  -8   2   5       47.87       46.88      1.69 o 
  -7   2   5      185.13      175.86      2.08 o 
  -6   2   5      193.11      195.05      2.07 o 
  -5   2   5      786.33      823.67      7.65 o 
  -4   2   5     1253.31     1203.76      9.84 o 
  -3   2   5     1086.92     1125.24     10.95 o 
  -2   2   5       68.97       62.71      1.52 o 
  -1   2   5        6.48        0.11      1.13 o 
   0   2   5        5.23        2.02      1.10 o 
   1   2   5       64.80       63.43      1.93 o 
   2   2   5        2.38        1.49      1.28 o 
   3   2   5      319.55      356.20      3.99 o 
   4   2   5        0.86       -0.59      1.33 o 
   5   2   5       42.07       42.23      2.62 o 
   6   2   5      421.93      410.97      3.05 o 
   7   2   5      111.50      112.92      2.50 o 
   8   2   5      245.72      244.52      2.53 o 
   9   2   5     1739.48     1710.96     21.32 o 
  10   2   5       44.67       41.21      7.20 o 
  11   2   5        3.47        5.06      1.70 o 
  12   2   5       13.34       16.06      1.88 o 
 -16   3   5      125.90      130.84      3.84 o 
 -15   3   5      254.46      277.44      6.15 o 
 -14   3   5       51.81       58.52      2.44 o 
 -13   3   5      115.71      122.43      2.64 o 
 -12   3   5      856.19      838.81     11.55 o 
 -11   3   5      237.94      239.27      2.53 o 
 -10   3   5       14.42       12.21      1.19 o 
  -9   3   5     1015.77     1003.36      9.20 o 
  -8   3   5      181.72      179.68      2.18 o 
  -7   3   5       81.87       71.14      1.71 o 
  -6   3   5       41.63       50.29      1.64 o 
  -5   3   5      336.24      335.73      3.91 o 
  -4   3   5      451.30      488.15      7.81 o 
  -3   3   5       21.63       14.61      1.08 o 
  -2   3   5      128.52      111.35      2.65 o 
  -1   3   5     1133.02     1135.41      9.16 o 
   0   3   5      398.19      430.41      7.86 o 
   1   3   5       48.03       44.59      2.87 o 
   2   3   5       29.18       34.50      1.85 o 
   3   3   5      890.53      917.87      8.49 o 
   4   3   5       92.44       90.59      2.35 o 
   5   3   5       61.73       53.56      2.03 o 
   6   3   5      436.98      426.34      5.46 o 
   7   3   5       10.30        9.51      1.70 o 
   8   3   5      208.23      202.59      3.06 o 
   9   3   5      204.59      205.77     10.66 o 
  10   3   5      153.41      161.15      8.53 o 
  11   3   5      390.16      391.11      4.90 o 
  12   3   5        1.99        2.67      1.70 o 
 -16   4   5      172.68      171.41      6.52 o 
 -15   4   5      257.55      258.39      5.46 o 
 -14   4   5      171.25      170.28      3.74 o 
 -13   4   5      864.46      855.61     13.31 o 
 -12   4   5        0.04        0.87      1.48 o 
 -11   4   5      194.75      211.82      3.07 o 
 -10   4   5      171.58      168.78      2.18 o 
  -9   4   5      132.07      129.92      2.09 o 
  -8   4   5       97.25       87.84      1.84 o 
  -7   4   5      227.49      201.99      2.30 o 
  -6   4   5     1204.29     1160.04      9.78 o 
  -5   4   5       46.30       37.99      1.63 o 
  -4   4   5     1489.71     1458.94     16.43 o 
  -3   4   5       73.23       80.86      1.74 o 
  -2   4   5      496.55      525.86      7.66 o 
  -1   4   5       11.25        7.92      1.39 o 
   0   4   5      205.82      219.22      3.08 o 
   1   4   5      493.71      469.48      2.43 o 
   2   4   5      154.65      157.30      2.27 o 
   3   4   5      107.44       97.05      1.55 o 
   4   4   5      185.13      203.71      2.77 o 
   5   4   5      430.99      428.51      5.08 o 
   6   4   5       22.79       21.54      1.97 o 
   7   4   5        6.17        5.25      1.78 o 
   8   4   5      502.09      469.84     13.13 o 
   9   4   5       77.22       71.69      3.06 o 
  10   4   5       35.74       35.91      2.83 o 
  11   4   5       87.69       89.42      5.46 o 
  12   4   5        0.17        0.40      1.70 o 
 -16   5   5       32.14       35.35      2.87 o 
 -15   5   5      107.02      103.38      3.73 o 
 -14   5   5       93.89       90.04      3.42 o 
 -13   5   5        0.60        1.29      1.60 o 
 -12   5   5       34.54       32.83      1.90 o 
 -11   5   5        0.05       -0.76      1.51 o 
 -10   5   5       42.70       48.24      1.69 o 
  -9   5   5       57.25       57.17      1.73 o 
  -8   5   5        2.65       -0.18      1.08 o 
  -7   5   5      275.14      279.30      2.76 o 
  -6   5   5       14.62       15.23      1.33 o 
  -5   5   5      373.41      340.26      4.00 o 
  -4   5   5        0.11       -0.55      1.13 o 
  -3   5   5       47.58       55.04      1.78 o 
  -2   5   5      213.16      221.17      3.36 o 
  -1   5   5       32.77       26.60      2.30 o 
   0   5   5      289.90      298.78      4.70 o 
   1   5   5      247.28      238.69      3.93 o 
   2   5   5      229.38      246.45      2.84 o 
   3   5   5        4.24        8.44      1.78 o 
   4   5   5      444.42      438.88      5.60 o 
   5   5   5      122.73      120.69      3.38 o 
   6   5   5      228.12      207.50      6.93 o 
   7   5   5        2.80        4.40      1.70 o 
   8   5   5       35.47       37.96      2.73 o 
   9   5   5       50.43       47.36      3.86 o 
  10   5   5       35.39       37.73      2.83 o 
  11   5   5       18.22       20.75      2.16 o 
  12   5   5        9.76       11.29      2.93 o 
 -16   6   5       41.71       53.57      6.40 o 
 -15   6   5       93.91      102.97      3.69 o 
 -14   6   5      394.19      383.81     11.99 o 
 -13   6   5     1377.68     1385.38     27.67 o 
 -12   6   5      209.00      201.05      3.16 o 
 -11   6   5     1159.77     1180.01     19.30 o 
 -10   6   5       48.47       44.31      1.74 o 
  -9   6   5      319.10      313.32      3.83 o 
  -8   6   5       13.23       15.64      1.27 o 
  -7   6   5      543.79      510.52      5.72 o 
  -6   6   5        6.82        6.55      1.26 o 
  -5   6   5       50.84       44.08      1.97 o 
  -4   6   5      670.21      643.04      7.82 o 
  -3   6   5       97.28       94.10      2.13 o 
  -2   6   5     1641.88     1647.84     19.69 o 
  -1   6   5      900.06      897.84      9.31 o 
   0   6   5      844.75      869.44      5.83 o 
   1   6   5     1347.77     1320.97     12.38 o 
   2   6   5      439.35      449.76      3.41 o 
   3   6   5      366.19      362.56      4.23 o 
   4   6   5        0.98        0.18      1.38 o 
   5   6   5        1.95        1.33      1.78 o 
   6   6   5      153.68      153.41      4.53 o 
   7   6   5       52.29       47.12      2.92 o 
   8   6   5        2.17        3.33      1.88 o 
   9   6   5        2.59        2.80      1.88 o 
  10   6   5      587.31      604.73     21.05 o 
  11   6   5       37.75       42.37      3.19 o 
  12   6   5       31.54       36.69      3.73 o 
 -15   7   5        0.25        1.92      6.66 o 
 -14   7   5      203.37      226.17      9.73 o 
 -13   7   5       10.16       14.47      3.33 o 
 -12   7   5       73.36       74.49      3.55 o 
 -11   7   5       27.15       24.43      2.06 o 
 -10   7   5      196.19      203.94      3.30 o 
  -9   7   5      109.70      100.02      2.15 o 
  -8   7   5      398.60      315.44      3.97 o 
  -7   7   5       29.32       24.93      1.60 o 
  -6   7   5      248.97      228.85      2.86 o 
  -5   7   5        0.69       -0.96      1.26 o 
  -4   7   5       46.82       38.44      1.90 o 
  -3   7   5      293.26      270.67      3.33 o 
  -2   7   5      932.39      890.74      7.68 o 
  -1   7   5       49.95       48.53      2.18 o 
   0   7   5     1931.15     1970.93     16.04 o 
   1   7   5       72.55       69.37      2.35 o 
   2   7   5       81.12       81.68      2.26 o 
   3   7   5      161.38      154.35      2.70 o 
   4   7   5        2.74        5.99      1.46 o 
   5   7   5       46.16       47.71      2.51 o 
   6   7   5      650.71      598.33     20.25 o 
   7   7   5       52.83       59.93      3.11 o 
   8   7   5        5.34        6.53      2.07 o 
   9   7   5      111.13      121.52      7.86 o 
  10   7   5       18.21       17.03      2.35 o 
  11   7   5        1.48        0.93      2.07 o 
  12   7   5       42.67       49.84      5.60 o 
 -15   8   5      319.51      344.56     12.39 o 
 -14   8   5      438.72      465.10     40.51 o 
 -13   8   5       69.00       73.01      5.06 o 
 -12   8   5       63.59       56.69      3.86 o 
 -11   8   5      111.67      109.42      3.00 o 
 -10   8   5       51.89       47.67      2.00 o 
  -9   8   5      628.67      587.16      8.10 o 
  -8   8   5        4.37        0.42      1.35 o 
  -7   8   5       50.13       40.97      1.95 o 
  -6   8   5      765.99      714.48     14.05 o 
  -5   8   5      500.87      492.88      8.20 o 
  -4   8   5      113.08      111.97      2.60 o 
  -3   8   5       56.07       58.09      2.32 o 
  -2   8   5     1807.54     1782.06     18.54 o 
  -1   8   5      579.20      577.66      5.81 o 
   0   8   5      441.46      422.07      7.02 o 
   1   8   5      920.57      901.40     10.67 o 
   2   8   5       30.71       29.15      1.75 o 
   3   8   5       25.82       24.61      1.66 o 
   4   8   5      227.07      215.36      2.95 o 
   5   8   5      214.66      211.64      3.40 o 
   6   8   5       51.70       39.97      3.20 o 
   7   8   5        1.34        1.54      1.97 o 
   8   8   5      166.76      168.82     13.59 o 
   9   8   5        8.94        8.28      2.16 o 
  10   8   5       14.74       19.02      2.45 o 
  11   8   5       64.46       67.11      5.86 o 
 -14   9   5      186.29      208.96      8.26 o 
 -13   9   5      148.70      170.60      8.66 o 
 -12   9   5      130.69      118.82      5.46 o 
 -11   9   5        1.68        5.86      3.86 o 
 -10   9   5      488.60      468.09      4.83 o 
  -9   9   5      563.06      539.83      6.14 o 
  -8   9   5      145.30      131.72      2.68 o 
  -7   9   5       57.25       69.61      2.35 o 
  -6   9   5       81.68       60.45      2.19 o 
  -5   9   5      228.21      212.03      4.57 o 
  -4   9   5       24.00       22.46      1.72 o 
  -3   9   5      288.40      272.89      3.46 o 
  -2   9   5      124.56      118.89      2.88 o 
  -1   9   5      817.80      797.36      5.31 o 
   0   9   5      296.10      286.71      3.96 o 
   1   9   5        0.68       -1.43      1.43 o 
   2   9   5       18.45       16.58      1.75 o 
   3   9   5      399.64      395.80      3.76 o 
   4   9   5      119.06      116.87      2.54 o 
   5   9   5      107.89      103.95      4.53 o 
   6   9   5      459.46      394.28     11.99 o 
   7   9   5       48.64       52.88      3.73 o 
   8   9   5      117.33      117.86      4.02 o 
   9   9   5        8.11       12.11      2.35 o 
  10   9   5       86.04       80.71      3.94 o 
 -13  10   5       50.31       62.75      4.43 o 
 -12  10   5       15.46       20.38      3.33 o 
 -11  10   5       27.49       28.98      3.33 o 
 -10  10   5      124.76      120.55      4.86 o 
  -9  10   5      275.51      256.53      5.26 o 
  -8  10   5      196.57      214.77      5.12 o 
  -7  10   5       37.24       24.29      1.79 o 
  -6  10   5       64.43       55.42      3.36 o 
  -5  10   5       49.83       46.66      2.36 o 
  -4  10   5       98.22       91.61      2.73 o 
  -3  10   5        0.38        1.48      1.53 o 
  -2  10   5       79.10       78.09      2.59 o 
  -1  10   5      556.27      547.94      7.19 o 
   0  10   5       32.73       29.28      1.86 o 
   1  10   5      120.57      116.45      2.72 o 
   2  10   5        4.40        5.30      1.56 o 
   3  10   5        5.97        5.74      1.52 o 
   4  10   5       50.19       42.22      3.29 o 
   5  10   5        5.67        8.66      2.26 o 
   6  10   5      108.48      113.02      9.99 o 
   7  10   5       59.80       56.67      4.80 o 
   8  10   5        5.61        3.83      2.35 o 
   9  10   5       60.34       69.00      3.94 o 
  10  10   5        4.80        5.60      2.45 o 
 -12  11   5       92.58       97.49      5.05 o 
 -11  11   5        1.63        5.41      5.60 o 
 -10  11   5     2234.76     2130.03    105.54 o 
  -9  11   5       31.13       40.88      2.46 o 
  -8  11   5        0.11        0.89      1.54 o 
  -7  11   5      451.82      474.02     10.24 o 
  -6  11   5      196.83      196.32      3.46 o 
  -5  11   5      251.13      255.79      3.70 o 
  -4  11   5      122.30      131.49      3.84 o 
  -3  11   5      545.13      551.28      5.12 o 
  -2  11   5        1.68        2.43      1.50 o 
  -1  11   5      257.38      250.38      4.27 o 
   0  11   5      262.87      256.54      4.69 o 
   1  11   5        1.48        1.31      1.49 o 
   2  11   5      457.05      476.08      7.65 o 
   3  11   5       16.28       17.75      2.05 o 
   4  11   5      106.18      109.04      4.40 o 
   5  11   5      389.90      374.12      9.59 o 
   6  11   5      158.45      162.42      8.79 o 
   7  11   5        6.79        7.06      2.45 o 
   8  11   5       15.90       13.72      2.64 o 
   9  11   5      313.96      340.03     12.93 o 
 -11  12   5      114.24      127.82      5.43 o 
 -10  12   5      105.52       91.85      8.00 o 
  -9  12   5      553.32      538.47     31.05 o 
  -8  12   5      332.14      315.61      8.64 o 
  -7  12   5       95.42       90.93      2.93 o 
  -6  12   5      155.00      152.97      3.33 o 
  -5  12   5        0.52        2.78      1.63 o 
  -4  12   5       95.52      104.45      3.85 o 
  -3  12   5      368.79      381.92      5.46 o 
  -2  12   5       18.96       22.55      2.70 o 
  -1  12   5      364.57      350.44      8.15 o 
   0  12   5        0.25        2.49      1.55 o 
   1  12   5      164.62      175.44      4.61 o 
   2  12   5       24.86       25.77      2.20 o 
   3  12   5        0.36        0.87      2.16 o 
   4  12   5       16.77       14.60      2.54 o 
   5  12   5       61.31       57.91      3.77 o 
   6  12   5       12.56       11.09      2.64 o 
   7  12   5        3.14        3.60      2.45 o 
   8  12   5        1.43       -1.54      2.67 o 
 -10  13   5      189.11      184.57     13.86 o 
  -9  13   5      114.11       95.94      6.93 o 
  -8  13   5      363.25      358.24      5.27 o 
  -7  13   5      336.46      343.55      6.60 o 
  -6  13   5       46.06       45.18      2.59 o 
  -5  13   5      596.87      633.90      5.69 o 
  -4  13   5        2.13        3.79      1.70 o 
  -3  13   5      134.18      127.71      3.11 o 
  -2  13   5      128.45      127.33      3.12 o 
  -1  13   5        0.09        1.78      1.55 o 
   0  13   5       37.10       36.42      2.62 o 
   1  13   5       83.47       87.31      3.43 o 
   2  13   5      207.72      212.79      7.57 o 
   3  13   5      148.46      119.57      6.00 o 
   4  13   5       96.33       96.64      4.33 o 
   5  13   5      127.98      130.72      4.71 o 
   6  13   5       71.31       81.26      4.24 o 
   7  13   5      189.81      206.08     13.19 o 
  -9  14   5      126.90      127.39      7.73 o 
  -8  14   5        2.39        2.67      3.73 o 
  -7  14   5       11.02       10.23      2.36 o 
  -6  14   5      268.58      265.81      5.43 o 
  -5  14   5        8.18        8.79      1.92 o 
  -4  14   5       66.46       73.57      2.82 o 
  -3  14   5       57.54       59.00      2.71 o 
  -2  14   5      292.72      287.68      4.92 o 
  -1  14   5       72.41       68.93      3.35 o 
   0  14   5       38.94       38.14      2.72 o 
   1  14   5      228.46      233.09      4.61 o 
   2  14   5        8.20        8.00      2.64 o 
   3  14   5       75.54       80.50      4.80 o 
   4  14   5       73.05       69.47      4.24 o 
   5  14   5        1.34       -1.10      2.54 o 
  -7  15   5      196.59      223.32      4.92 o 
  -6  15   5      114.29      101.06      3.94 o 
  -5  15   5       63.56       65.32      3.59 o 
  -4  15   5      126.39      128.29      4.15 o 
  -3  15   5        4.40        1.29      2.10 o 
  -2  15   5       81.54       83.09      4.01 o 
  -1  15   5        4.96        5.06      2.31 o 
   0  15   5       18.83       17.11      2.56 o 
   1  15   5        1.27        2.69      2.14 o 
   2  15   5       42.90       36.93      3.58 o 
   3  15   5       59.99       65.51      7.20 o 
  -2  16   5       72.83       73.98      3.69 o 
  -1  16   5      120.60      113.10      3.94 o 
 -16   0   6     1111.95     1224.32     55.97 o 
 -15   0   6      208.33      236.38     10.53 o 
 -14   0   6        7.85       10.43      2.30 o 
 -13   0   6       85.33       84.76      3.43 o 
 -12   0   6      270.82      266.21      6.09 o 
 -11   0   6        1.96        3.21      1.68 o 
 -10   0   6     3109.12     3142.29     35.00 o 
  -9   0   6     6324.05     6220.50     81.28 o 
  -8   0   6       86.40       82.87      2.53 o 
  -7   0   6      411.34      399.71      3.89 o 
  -6   0   6      227.15      236.81      3.03 o 
  -5   0   6       93.29       91.90      2.33 o 
  -4   0   6      113.47       97.95      2.48 o 
  -3   0   6     3070.15     3203.98      8.73 o 
  -2   0   6      655.25      601.37      3.52 o 
  -1   0   6      293.86      260.12      6.00 o 
   0   0   6      635.55      590.77      6.26 o 
   1   0   6      562.88      568.77      7.20 o 
   2   0   6       21.36       19.13      2.27 o 
   3   0   6     3371.92     3385.36     13.19 o 
   4   0   6       18.21       17.32      2.93 o 
   5   0   6      359.41      349.39      7.20 o 
   6   0   6      108.27      112.46      5.06 o 
   7   0   6      175.68      184.42      5.86 o 
   8   0   6      700.22      731.02      9.59 o 
   9   0   6      801.10      809.37      9.86 o 
  10   0   6      171.01      187.89      5.86 o 
  11   0   6      253.63      263.84      6.66 o 
  12   0   6      164.30      174.56      5.60 o 
 -16   1   6      163.13      179.45      3.89 o 
 -15   1   6       87.73       85.07      3.09 o 
 -14   1   6        0.66        0.99      1.71 o 
 -13   1   6       20.97       21.19      1.77 o 
 -12   1   6       50.11       55.97      2.45 o 
 -11   1   6      199.44      202.00      3.34 o 
 -10   1   6      875.48      877.69      6.99 o 
  -9   1   6        9.07        8.90      1.26 o 
  -8   1   6      101.64      101.54      1.99 o 
  -7   1   6       97.20       97.57      1.93 o 
  -6   1   6       88.32       82.03      1.76 o 
  -5   1   6        0.23        0.08      1.19 o 
  -4   1   6      184.35      196.77      2.30 o 
  -3   1   6      435.48      421.27      2.57 o 
  -2   1   6       21.47       17.65      1.09 o 
  -1   1   6       16.75       20.91      2.61 o 
   0   1   6      207.42      201.04      2.90 o 
   1   1   6        2.68        2.72      1.35 o 
   2   1   6       46.10       39.85      2.02 o 
   3   1   6       22.76       17.54      1.79 o 
   4   1   6      318.29      311.54      4.80 o 
   5   1   6      156.08      157.69      5.06 o 
   6   1   6        0.68        1.78      1.78 o 
   7   1   6        0.56        0.53      1.70 o 
   8   1   6       81.20       80.16      3.39 o 
   9   1   6      302.21      305.75      4.80 o 
  10   1   6       22.78       22.01      2.26 o 
  11   1   6      176.85      184.90      4.15 o 
  12   1   6        6.07        5.73      2.07 o 
 -16   2   6      163.12      166.98      3.89 o 
 -15   2   6       45.08       42.15      2.96 o 
 -14   2   6      162.77      166.01      3.53 o 
 -13   2   6       27.94       26.85      1.99 o 
 -12   2   6        4.96        5.55      1.66 o 
 -11   2   6      181.08      185.99      3.71 o 
 -10   2   6      183.01      186.22      2.48 o 
  -9   2   6      711.23      727.25      6.39 o 
  -8   2   6       61.91       59.30      1.78 o 
  -7   2   6      318.56      305.96      2.68 o 
  -6   2   6       45.15       37.34      1.69 o 
  -5   2   6      127.30      126.20      2.12 o 
  -4   2   6      834.96      773.49      6.36 o 
  -3   2   6      262.35      275.24      3.04 o 
  -2   2   6      693.52      670.40     10.43 o 
  -1   2   6      426.71      412.33      3.83 o 
   0   2   6      245.65      241.57      3.13 o 
   1   2   6      135.22      124.06      2.53 o 
   2   2   6       49.38       51.33      2.46 o 
   3   2   6      761.29      735.24      5.24 o 
   4   2   6        0.30        0.53      1.48 o 
   5   2   6      417.20      413.84      5.37 o 
   6   2   6       83.86       84.19      3.29 o 
   7   2   6      167.27      159.65      8.00 o 
   8   2   6      891.77      904.52      7.54 o 
   9   2   6      102.54       99.81      3.73 o 
  10   2   6      260.66      270.77      4.71 o 
  11   2   6       12.28       16.26      2.26 o 
 -16   3   6       78.48       87.15      6.93 o 
 -15   3   6       65.29       71.50      3.19 o 
 -14   3   6      104.08      113.38      3.29 o 
 -13   3   6        4.14        5.23      1.86 o 
 -12   3   6      440.51      444.72      4.91 o 
 -11   3   6       21.42       19.50      1.41 o 
 -10   3   6      151.82      149.67      2.33 o 
  -9   3   6        7.62        9.14      1.28 o 
  -8   3   6       73.20       76.62      1.89 o 
  -7   3   6       95.44       97.21      1.99 o 
  -6   3   6        9.29        7.06      1.21 o 
  -5   3   6      839.41      788.33      4.02 o 
  -4   3   6      200.51      183.08      2.39 o 
  -3   3   6      340.45      315.41      2.71 o 
  -2   3   6      144.36      139.91      2.72 o 
  -1   3   6      350.64      331.16      4.11 o 
   0   3   6      221.33      208.39      2.96 o 
   1   3   6       15.63       17.28      1.79 o 
   2   3   6      360.62      355.71      3.95 o 
   3   3   6       71.78       74.15      2.78 o 
   4   3   6      244.65      237.09      3.36 o 
   5   3   6       16.99       17.32      2.16 o 
   6   3   6      340.79      325.67      6.53 o 
   7   3   6      167.19      166.08      3.86 o 
   8   3   6       21.64       22.66      3.46 o 
   9   3   6      438.31      437.77      5.56 o 
  10   3   6      162.05      157.03      5.20 o 
  11   3   6      307.44      325.20      5.09 o 
 -15   4   6       28.83       33.80      2.85 o 
 -14   4   6        7.62        6.32      2.05 o 
 -13   4   6       78.68       77.55      2.96 o 
 -12   4   6       65.99       69.91      2.51 o 
 -11   4   6        6.75        9.22      1.46 o 
 -10   4   6        5.81        5.35      1.25 o 
  -9   4   6       31.13       31.13      1.50 o 
  -8   4   6       46.97       46.82      1.71 o 
  -7   4   6      370.27      354.48      4.71 o 
  -6   4   6      481.78      500.59      3.51 o 
  -5   4   6       75.85       77.84      1.99 o 
  -4   4   6       20.88       18.28      1.36 o 
  -3   4   6        0.92        0.65      1.19 o 
  -2   4   6       82.13       80.25      2.20 o 
  -1   4   6      545.24      552.42      5.35 o 
   0   4   6        3.20        1.38      1.64 o 
   1   4   6     1080.86     1075.13      6.65 o 
   2   4   6      227.34      235.99      3.58 o 
   3   4   6       53.57       46.60      2.41 o 
   4   4   6        7.62        7.06      1.52 o 
   5   4   6      178.79      171.10      4.93 o 
   6   4   6       39.69       42.64      3.00 o 
   7   4   6        0.16       -1.88      1.88 o 
   8   4   6      118.24      117.84      3.67 o 
   9   4   6      204.96      203.36      4.33 o 
  10   4   6      185.40      189.08     11.19 o 
  11   4   6       12.46       13.67      2.26 o 
 -15   5   6      172.91      169.33      4.46 o 
 -14   5   6        2.58        2.45      2.25 o 
 -13   5   6      155.96      150.18      3.46 o 
 -12   5   6     1053.50     1054.44     22.30 o 
 -11   5   6        2.66        1.68      1.64 o 
 -10   5   6      422.75      422.74      5.63 o 
  -9   5   6       11.56       15.62      1.47 o 
  -8   5   6      133.92      139.77      2.27 o 
  -7   5   6      829.97      841.68      6.18 o 
  -6   5   6      683.67      661.37      7.19 o 
  -5   5   6      395.89      365.19      3.05 o 
  -4   5   6        9.09        8.68      1.33 o 
  -3   5   6      464.23      446.42      6.15 o 
  -2   5   6       39.44       38.90      2.15 o 
  -1   5   6       17.92       15.47      1.66 o 
   0   5   6     5436.21     5441.89     18.65 o 
   1   5   6      675.37      668.66      9.11 o 
   2   5   6      191.22      178.65      3.28 o 
   3   5   6        0.00        1.33      1.54 o 
   4   5   6      678.07      668.17     13.72 o 
   5   5   6       10.19       11.61      2.16 o 
   6   5   6       11.22       11.02      2.16 o 
   7   5   6      465.19      484.08     13.99 o 
   8   5   6      411.07      416.03     10.93 o 
   9   5   6       94.26      104.31      3.86 o 
  10   5   6       21.51       27.60      2.64 o 
  11   5   6      469.20      505.01     17.99 o 
 -15   6   6        0.39        2.21      2.93 o 
 -14   6   6        2.50        5.74      2.49 o 
 -13   6   6       30.48       30.41      2.35 o 
 -12   6   6       13.26       13.00      2.10 o 
 -11   6   6        0.01        0.29      1.59 o 
 -10   6   6        3.28        4.29      1.30 o 
  -9   6   6        6.09        4.78      1.28 o 
  -8   6   6       17.35       18.81      1.42 o 
  -7   6   6      119.37      118.55      2.48 o 
  -6   6   6      113.81      132.19      2.32 o 
  -5   6   6        0.45        2.54      1.38 o 
  -4   6   6      212.96      196.33      2.80 o 
  -3   6   6        9.77        5.43      1.55 o 
  -2   6   6      120.53      125.62      4.00 o 
  -1   6   6      383.57      367.98      3.96 o 
   0   6   6      678.52      681.96      8.28 o 
   1   6   6      375.20      374.02      4.97 o 
   2   6   6      110.25      103.95      3.39 o 
   3   6   6        3.24        4.02      1.59 o 
   4   6   6       26.20       19.79      2.45 o 
   5   6   6        1.65       -0.13      1.88 o 
   6   6   6      110.51      112.12      3.86 o 
   7   6   6      140.25      131.98      3.86 o 
   8   6   6        0.93        3.20      2.07 o 
   9   6   6       21.23       20.04      2.80 o 
  10   6   6        2.13        3.45      3.33 o 
 -14   7   6        0.74        4.79      3.00 o 
 -13   7   6       24.93       29.88      5.33 o 
 -12   7   6      463.50      455.49     12.55 o 
 -11   7   6       50.34       51.13      3.28 o 
 -10   7   6      420.79      438.39      5.05 o 
  -9   7   6       31.38       30.57      1.70 o 
  -8   7   6      272.92      240.25      3.19 o 
  -7   7   6      546.50      520.91      9.18 o 
  -6   7   6      545.85      522.59      5.49 o 
  -5   7   6      194.95      184.80      3.26 o 
  -4   7   6       20.81       17.38      1.70 o 
  -3   7   6       92.48       90.90      2.65 o 
  -2   7   6      532.75      523.84      4.56 o 
  -1   7   6      411.45      412.63      6.25 o 
   0   7   6     3036.45     3036.76     35.20 o 
   1   7   6      214.96      209.52      6.19 o 
   2   7   6      584.29      587.16      7.56 o 
   3   7   6       56.86       55.32      2.39 o 
   4   7   6       58.80       65.67      3.04 o 
   5   7   6      219.39      214.80      3.79 o 
   6   7   6       25.74       29.89      2.67 o 
   7   7   6       46.50       51.04      3.38 o 
   8   7   6      203.36      197.81      4.80 o 
   9   7   6      246.01      245.92     10.13 o 
  10   7   6       25.05       24.89      2.73 o 
 -14   8   6        9.20       12.20      5.20 o 
 -13   8   6       66.48       71.14      4.43 o 
 -12   8   6      207.99      203.93      8.26 o 
 -11   8   6       71.50       65.25      3.32 o 
 -10   8   6        2.60        3.16      1.63 o 
  -9   8   6      124.47      134.56      2.56 o 
  -8   8   6      775.63      719.12     10.38 o 
  -7   8   6        5.98        3.61      1.51 o 
  -6   8   6       32.83       35.84      1.97 o 
  -5   8   6       13.28       12.70      1.65 o 
  -4   8   6      218.12      211.46      3.43 o 
  -3   8   6       35.93       35.06      2.17 o 
  -2   8   6      311.32      296.11      3.79 o 
  -1   8   6        8.35        6.33      1.66 o 
   0   8   6     1444.81     1445.80     18.73 o 
   1   8   6       61.00       58.14      2.53 o 
   2   8   6       14.16       15.29      1.70 o 
   3   8   6      485.41      486.69      7.31 o 
   4   8   6       32.92       28.79      2.15 o 
   5   8   6      132.08      138.77      4.24 o 
   6   8   6      262.98      233.81     10.66 o 
   7   8   6      154.20      150.96      6.26 o 
   8   8   6       36.12       34.61      2.92 o 
   9   8   6        0.91        1.27      2.35 o 
 -13   9   6      115.04       99.57      5.08 o 
 -12   9   6        0.64        4.68      4.40 o 
 -11   9   6       35.18       32.19      3.45 o 
 -10   9   6        5.35        2.85      2.56 o 
  -9   9   6       89.09       75.52      2.58 o 
  -8   9   6       17.85       12.58      1.71 o 
  -7   9   6      113.98      107.62      2.63 o 
  -6   9   6       20.53       14.56      1.72 o 
  -5   9   6       42.89       45.55      2.49 o 
  -4   9   6        0.09       -1.07      1.62 o 
  -3   9   6       37.64       36.26      2.11 o 
  -2   9   6      287.36      280.48      4.81 o 
  -1   9   6      745.88      750.86      7.58 o 
   0   9   6      175.21      165.88      3.18 o 
   1   9   6      276.10      261.93      3.94 o 
   2   9   6      268.20      253.15      4.35 o 
   3   9   6       18.42       17.66      2.10 o 
   4   9   6       10.98       15.36      2.54 o 
   5   9   6      189.72      181.71      5.60 o 
   6   9   6      546.74      506.56     23.05 o 
   7   9   6       44.11       44.48      3.48 o 
   8   9   6        0.76        0.67      2.26 o 
   9   9   6       54.14       63.83      4.05 o 
 -12  10   6       59.62       54.38      4.43 o 
 -11  10   6      133.17      126.20      5.27 o 
 -10  10   6       58.78       55.34      4.51 o 
  -9  10   6      464.98      512.51     10.52 o 
  -8  10   6      105.68      104.99      2.78 o 
  -7  10   6      104.00       94.18      2.66 o 
  -6  10   6      265.15      273.78      3.96 o 
  -5  10   6        0.67        0.42      1.63 o 
  -4  10   6      105.71      107.50      3.00 o 
  -3  10   6       65.71       66.56      3.15 o 
  -2  10   6      565.06      572.58      7.39 o 
  -1  10   6      182.61      170.01      3.22 o 
   0  10   6      175.42      179.57      3.21 o 
   1  10   6       82.20       84.83      2.72 o 
   2  10   6       60.15       62.39      2.45 o 
   3  10   6      687.45      693.77     11.86 o 
   4  10   6       31.18       32.20      2.92 o 
   5  10   6      123.09      129.74      4.43 o 
   6  10   6       39.85       38.11      6.00 o 
   7  10   6      364.72      371.60     12.93 o 
   8  10   6      143.58      164.07      6.26 o 
 -11  11   6        6.78        6.24      3.25 o 
 -10  11   6      416.82      418.83     25.98 o 
  -9  11   6       72.20       66.44      2.96 o 
  -8  11   6        0.26        0.13      2.31 o 
  -7  11   6        0.15        1.60      1.73 o 
  -6  11   6       66.19       69.88      2.85 o 
  -5  11   6        3.72        3.72      1.72 o 
  -4  11   6       19.81       19.58      1.99 o 
  -3  11   6        1.77        3.93      1.73 o 
  -2  11   6       50.86       54.99      2.61 o 
  -1  11   6       22.08       17.41      1.90 o 
   0  11   6        7.81        6.34      1.76 o 
   1  11   6        7.16        5.10      2.01 o 
   2  11   6      171.73      184.43      4.52 o 
   3  11   6       62.96       54.37      3.77 o 
   4  11   6      288.03      290.82      5.93 o 
   5  11   6      147.18      144.36      7.33 o 
   6  11   6       53.01       53.43      4.26 o 
   7  11   6        0.40        3.46      2.45 o 
 -10  12   6      266.73      261.59     18.79 o 
  -9  12   6     1331.38     1259.12     35.18 o 
  -8  12   6      240.98      265.95      6.59 o 
  -7  12   6      326.57      349.46      7.49 o 
  -6  12   6      137.50      139.91      3.46 o 
  -5  12   6       46.57       45.52      2.60 o 
  -4  12   6       18.08       19.31      2.02 o 
  -3  12   6      614.16      620.35      5.96 o 
  -2  12   6      169.37      175.24      4.23 o 
  -1  12   6       84.54       84.18      3.36 o 
   0  12   6       49.77       48.33      3.07 o 
   1  12   6      764.80      787.46     16.09 o 
   2  12   6      104.90      114.69      6.40 o 
   3  12   6      756.10      734.64     33.05 o 
   4  12   6        1.21       -2.45      2.45 o 
   5  12   6      191.03      197.85      6.00 o 
   6  12   6       29.73       32.96      3.20 o 
  -8  13   6       66.48       58.75      3.39 o 
  -7  13   6      167.19      184.31      4.50 o 
  -6  13   6       39.00       49.33      3.25 o 
  -5  13   6       19.83       30.45      2.56 o 
  -4  13   6        6.30        5.88      1.93 o 
  -3  13   6      416.04      434.37      7.27 o 
  -2  13   6       21.77       22.06      2.41 o 
  -1  13   6       57.87       58.36      3.43 o 
   0  13   6       81.97       80.54      4.41 o 
   1  13   6       26.58       35.83      2.72 o 
   2  13   6      125.70      131.61      5.86 o 
   3  13   6      130.36      128.82      9.46 o 
   4  13   6        3.79        1.60      2.64 o 
  -6  14   6        1.13        0.47      2.30 o 
  -5  14   6       78.50       96.80      3.94 o 
  -4  14   6      425.62      439.40      6.21 o 
  -3  14   6        0.01        1.14      2.20 o 
  -2  14   6      101.22       96.78      5.04 o 
  -1  14   6      183.55      188.48      5.58 o 
   0  14   6        4.88        2.13      2.31 o 
   1  14   6      174.11      193.04      5.75 o 
   2  14   6      110.53      111.30      4.90 o 
 -15   1   7      666.39      700.46     14.58 o 
 -14   1   7       39.55       46.42      3.12 o 
 -13   1   7      345.35      358.32      4.63 o 
 -12   1   7      806.09      816.50     12.03 o 
 -11   1   7     1627.20     1677.27     15.27 o 
 -10   1   7       32.90       33.09      1.54 o 
  -9   1   7      476.04      481.21      3.24 o 
  -8   1   7      223.34      221.82      2.40 o 
  -7   1   7        0.28        0.71      1.13 o 
  -6   1   7      259.80      254.04      2.49 o 
  -5   1   7      819.01      844.99      3.83 o 
  -4   1   7     1094.10     1094.53      5.24 o 
  -3   1   7       25.65       31.71      2.36 o 
  -2   1   7        5.00        4.74      1.59 o 
  -1   1   7      285.75      261.01      3.77 o 
   0   1   7       11.62       10.45      1.59 o 
   1   1   7      377.98      380.24      3.86 o 
   2   1   7       20.77       20.91      2.00 o 
   3   1   7      413.60      411.26      6.21 o 
   4   1   7      414.95      424.97      8.00 o 
   5   1   7       41.41       46.23      3.29 o 
   6   1   7      460.28      474.13      6.22 o 
   7   1   7      107.27      111.59      3.77 o 
   8   1   7      479.22      490.67      6.41 o 
   9   1   7      860.05      843.80      8.10 o 
  10   1   7      544.42      548.10      6.78 o 
 -15   2   7       10.87       19.33      3.39 o 
 -14   2   7      155.95      154.57      3.70 o 
 -13   2   7      168.24      180.29      4.41 o 
 -12   2   7        3.17        3.03      1.95 o 
 -11   2   7        8.85        6.93      1.40 o 
 -10   2   7      901.54      899.03      9.90 o 
  -9   2   7        3.94        3.12      1.31 o 
  -8   2   7       58.13       61.98      1.96 o 
  -7   2   7       35.35       34.10      1.60 o 
  -6   2   7        7.03       11.51      1.58 o 
  -5   2   7      314.52      306.54      2.97 o 
  -4   2   7      655.50      669.13      3.70 o 
  -3   2   7      199.15      188.90      3.55 o 
  -2   2   7      128.86      133.80      2.93 o 
  -1   2   7       47.18       43.46      2.32 o 
   0   2   7      227.71      230.51      3.26 o 
   1   2   7        4.72        2.22      1.69 o 
   2   2   7      143.44      138.57      3.27 o 
   3   2   7       12.83       13.74      2.93 o 
   4   2   7      173.42      168.03      4.80 o 
   5   2   7       24.27       26.01      2.54 o 
   6   2   7       34.49       36.44      2.93 o 
   7   2   7      123.00      126.43      4.05 o 
   8   2   7      201.20      202.55      4.71 o 
   9   2   7      103.84      109.67      8.53 o 
  10   2   7      145.59      151.15      5.20 o 
 -14   3   7        0.05       -1.17      2.36 o 
 -13   3   7      238.17      250.48      4.81 o 
 -12   3   7        1.05        1.10      1.88 o 
 -11   3   7      229.05      234.83      3.94 o 
 -10   3   7      207.01      211.16      2.74 o 
  -9   3   7      241.84      244.41      3.56 o 
  -8   3   7      461.41      472.58      4.29 o 
  -7   3   7        9.71        9.70      1.35 o 
  -6   3   7      231.40      225.63      2.72 o 
  -5   3   7       12.45       10.60      1.39 o 
  -4   3   7       11.54       10.01      1.35 o 
  -3   3   7      141.01      143.58      2.78 o 
  -2   3   7        0.19       -1.38      1.38 o 
  -1   3   7      150.80      148.11      2.96 o 
   0   3   7      103.89      102.22      3.13 o 
   1   3   7      844.84      829.29      7.33 o 
   2   3   7        4.47        4.70      1.74 o 
   3   3   7      106.43      107.34      3.86 o 
   4   3   7      146.68      135.39      4.40 o 
   5   3   7        5.92        6.40      2.26 o 
   6   3   7       68.07       68.71      4.93 o 
   7   3   7       51.41       53.05      3.58 o 
   8   3   7       13.28       14.73      2.93 o 
   9   3   7      137.75      141.40      9.99 o 
 -14   4   7      182.60      192.69      5.84 o 
 -13   4   7      178.03      179.18      4.75 o 
 -12   4   7      124.93      131.64      3.49 o 
 -11   4   7      364.53      362.31      4.52 o 
 -10   4   7        6.08        7.36      1.40 o 
  -9   4   7      169.86      175.60      2.57 o 
  -8   4   7      424.43      399.32      3.35 o 
  -7   4   7      287.66      286.97      3.12 o 
  -6   4   7       55.58       61.00      2.03 o 
  -5   4   7      264.36      248.09      2.83 o 
  -4   4   7      171.91      163.30      2.44 o 
  -3   4   7      620.31      607.18      9.00 o 
  -2   4   7      918.80      905.62      7.43 o 
  -1   4   7        1.87        0.61      1.54 o 
   0   4   7       15.76       14.93      1.94 o 
   1   4   7      261.15      258.24      4.10 o 
   2   4   7        2.43        4.26      1.69 o 
   3   4   7       84.91       87.70      5.06 o 
   4   4   7      229.42      233.57      7.60 o 
   5   4   7       11.55       12.91      2.35 o 
   6   4   7        0.29       -0.27      2.07 o 
   7   4   7        1.11        0.43      2.13 o 
   8   4   7        0.14       -0.54      2.16 o 
   9   4   7      233.75      237.26      5.09 o 
 -14   5   7       74.62       82.16      3.82 o 
 -13   5   7       34.43       42.88      3.11 o 
 -12   5   7       27.65       28.59      2.43 o 
 -11   5   7       94.03       94.09      3.18 o 
 -10   5   7        7.29        6.61      1.49 o 
  -9   5   7       73.28       74.00      2.14 o 
  -8   5   7        2.29       -0.10      1.34 o 
  -7   5   7        4.66        5.32      1.44 o 
  -6   5   7        0.02       -0.23      1.40 o 
  -5   5   7        1.51        0.58      1.35 o 
  -4   5   7        0.54       -1.35      1.35 o 
  -3   5   7        0.04       -0.12      1.63 o 
  -2   5   7      272.10      277.68      3.86 o 
  -1   5   7      261.40      263.80      3.76 o 
   0   5   7        0.00       -0.20      1.58 o 
   1   5   7       38.53       37.39      2.54 o 
   2   5   7        0.04        1.15      1.69 o 
   3   5   7       29.80       27.31      2.54 o 
   4   5   7        4.30        4.66      2.26 o 
   5   5   7       84.44       88.65      3.77 o 
   6   5   7       13.86       13.67      3.06 o 
   7   5   7        2.89        3.73      2.26 o 
   8   5   7        0.04        2.83      2.16 o 
   9   5   7        5.74        5.43      4.26 o 
 -13   6   7       24.79       27.34      4.18 o 
 -12   6   7      130.07      121.46      3.49 o 
 -11   6   7       22.91       22.78      3.23 o 
 -10   6   7      236.68      257.12      3.91 o 
  -9   6   7      623.45      618.89      7.85 o 
  -8   6   7      108.77      103.53      2.34 o 
  -7   6   7      188.00      194.45      2.92 o 
  -6   6   7      988.97      944.21      7.49 o 
  -5   6   7      182.36      183.90      2.97 o 
  -4   6   7      342.06      341.74      4.16 o 
  -3   6   7      141.67      138.34      3.12 o 
  -2   6   7     1278.14     1287.53      9.89 o 
  -1   6   7      871.61      860.64      7.85 o 
   0   6   7     1392.63     1367.96     14.46 o 
   1   6   7       54.31       56.53      3.89 o 
   2   6   7       61.26       60.12      2.48 o 
   3   6   7      399.07      393.22      5.02 o 
   4   6   7       92.25       84.38      3.77 o 
   5   6   7      544.78      557.98      7.16 o 
   6   6   7      498.52      459.34      6.60 o 
   7   6   7        7.18        9.30      2.54 o 
   8   6   7       24.93       27.72      2.83 o 
 -13   7   7      555.65      583.96     19.45 o 
 -12   7   7        0.02        1.92      3.00 o 
 -11   7   7       67.35       70.93      3.59 o 
 -10   7   7        7.43        6.05      1.76 o 
  -9   7   7      160.45      143.43      3.04 o 
  -8   7   7      160.01      154.58      3.05 o 
  -7   7   7      347.81      321.07      4.75 o 
  -6   7   7       63.63       57.42      2.45 o 
  -5   7   7      213.97      209.96      3.63 o 
  -4   7   7       47.41       48.35      2.60 o 
  -3   7   7        0.04        0.35      1.65 o 
  -2   7   7        0.86        1.29      1.72 o 
  -1   7   7     1255.35     1240.96     20.35 o 
   0   7   7      275.37      284.92      3.93 o 
   1   7   7        0.23        0.05      1.59 o 
   2   7   7      119.80      116.10      3.00 o 
   3   7   7        4.69        4.57      2.44 o 
   4   7   7       97.97       95.60      3.33 o 
   5   7   7       19.57       15.33      2.64 o 
   6   7   7       66.99       62.54      4.40 o 
   7   7   7        8.51        7.73      2.45 o 
   8   7   7        6.59        8.93      2.64 o 
 -12   8   7      157.43      156.98      5.27 o 
 -11   8   7       80.83       85.64      4.29 o 
 -10   8   7       84.62       77.27      3.03 o 
  -9   8   7      213.76      199.58      3.35 o 
  -8   8   7       62.25       66.57      2.86 o 
  -7   8   7      196.76      212.64      3.79 o 
  -6   8   7        3.62        0.35      1.65 o 
  -5   8   7       50.25       49.89      2.62 o 
  -4   8   7      206.74      203.94      3.56 o 
  -3   8   7      120.21      125.00      3.15 o 
  -2   8   7      180.82      191.75      3.56 o 
  -1   8   7      165.52      165.40      3.42 o 
   0   8   7      136.29      135.03      3.16 o 
   1   8   7       50.29       49.50      2.59 o 
   2   8   7        8.19        5.24      2.09 o 
   3   8   7       90.93       89.50      3.39 o 
   4   8   7       65.76       58.63      3.86 o 
   5   8   7       41.13       46.77      3.77 o 
   6   8   7        8.80        9.06      2.64 o 
   7   8   7        0.07       -0.55      2.43 o 
 -11   9   7       97.90      107.12      4.89 o 
 -10   9   7      505.29      508.42      7.91 o 
  -9   9   7       12.62       16.14      1.94 o 
  -8   9   7      364.42      376.30      7.54 o 
  -7   9   7        4.10        5.28      1.96 o 
  -6   9   7      150.77      159.60      4.08 o 
  -5   9   7        4.42        3.26      1.85 o 
  -4   9   7        6.90        5.98      1.83 o 
  -3   9   7      158.21      157.78      3.33 o 
  -2   9   7       21.57       22.77      2.03 o 
  -1   9   7      319.76      319.52      4.69 o 
   0   9   7      192.31      172.95      3.50 o 
   1   9   7      851.13      849.28      7.46 o 
   2   9   7      109.52      107.91      3.47 o 
   3   9   7       23.28       23.48      2.83 o 
   4   9   7      203.24      208.89      5.18 o 
   5   9   7        5.24        4.55      2.54 o 
   6   9   7      139.88      142.63      8.66 o 
 -10  10   7       45.45       49.76      6.40 o 
  -9  10   7       37.85       41.99      2.63 o 
  -8  10   7       62.31       57.45      3.03 o 
  -7  10   7        0.37        0.17      2.14 o 
  -6  10   7      140.90      130.95      4.05 o 
  -5  10   7      204.53      214.78      3.83 o 
  -4  10   7        2.02        1.89      1.80 o 
  -3  10   7       36.17       38.57      2.36 o 
  -2  10   7      113.57      116.83      3.16 o 
  -1  10   7      113.85      108.73      3.23 o 
   0  10   7      219.33      200.64      3.73 o 
   1  10   7       20.61       16.54      2.73 o 
   2  10   7      135.81      144.83      4.80 o 
   3  10   7      133.69      119.21      6.66 o 
   4  10   7        2.15        0.13      2.45 o 
   5  10   7       17.27       17.71      2.92 o 
  -9  11   7        2.70       -0.60      6.93 o 
  -8  11   7      209.16      211.99      4.81 o 
  -7  11   7      127.39      126.92      5.92 o 
  -6  11   7      258.15      269.31      7.19 o 
  -5  11   7      204.63      215.51      8.58 o 
  -4  11   7      108.67      113.70      3.22 o 
  -3  11   7        4.71        3.98      1.93 o 
  -2  11   7       23.70       20.95      2.13 o 
  -1  11   7       16.56       21.40      2.16 o 
   0  11   7       26.71       15.20      2.41 o 
   1  11   7      184.85      199.62      7.46 o 
   2  11   7       60.61       66.36      4.24 o 
   3  11   7        1.21        1.73      2.64 o 
   4  11   7      132.67      129.36      4.99 o 
  -7  12   7       19.04       20.98      2.62 o 
  -6  12   7       34.96       35.01      2.92 o 
  -5  12   7        1.34        1.79      2.36 o 
  -4  12   7       99.72       96.39      3.84 o 
  -3  12   7       90.75       97.84      3.26 o 
  -2  12   7        0.49        0.25      2.45 o 
  -1  12   7       24.92       16.87      2.45 o 
   0  12   7       17.52       14.97      2.92 o 
   1  12   7      123.74      117.62      4.61 o 
   2  12   7        6.41        5.95      2.73 o 
  -4  13   7      118.30      137.47      4.30 o 
  -3  13   7      185.00      188.77      4.66 o 
  -2  13   7      328.12      321.59      5.59 o 
  -1  13   7       11.11       14.34      2.62 o 
   0  13   7       23.15       19.17      4.66 o 
 -13   0   8       26.21       33.43      5.73 o 
 -12   0   8      111.53      119.31      4.78 o 
 -11   0   8      171.18      186.08      5.08 o 
 -10   0   8      952.59      967.61      8.21 o 
  -9   0   8      552.03      579.62      6.02 o 
  -8   0   8       49.57       57.67      3.19 o 
  -7   0   8      355.76      364.26      7.86 o 
  -6   0   8       28.34       34.03      2.65 o 
  -5   0   8        5.17        3.79      2.21 o 
  -4   0   8        5.82        4.39      2.43 o 
  -3   0   8       88.20       89.43      6.13 o 
  -2   0   8      594.09      600.94      8.13 o 
  -1   0   8       13.29       11.75      2.54 o 
   0   0   8      527.91      526.27      9.86 o 
   1   0   8       13.69        9.10      2.35 o 
   2   0   8      158.45      154.04      6.40 o 
   3   0   8       92.08       91.94      5.60 o 
   4   0   8      291.46      285.43      8.00 o 
   5   0   8       13.95       12.53      3.73 o 
   6   0   8       12.04       15.19      3.73 o 
   7   0   8      147.59      165.23      6.66 o 
 -13   1   8       36.27       43.56      5.27 o 
 -12   1   8        0.01        2.07      2.01 o 
 -11   1   8       36.48       43.39      3.42 o 
 -10   1   8      656.88      655.21      4.54 o 
  -9   1   8      262.59      249.21      3.08 o 
  -8   1   8        3.05        4.40      1.34 o 
  -7   1   8       48.04       48.58      2.23 o 
  -6   1   8        0.50        0.65      1.49 o 
  -5   1   8       14.15       14.58      1.73 o 
  -4   1   8       19.86       18.61      1.75 o 
  -3   1   8      118.64      111.83      3.03 o 
  -2   1   8       23.91       18.08      1.95 o 
  -1   1   8      285.64      271.33      3.80 o 
   0   1   8        0.15       -1.62      1.62 o 
   1   1   8       22.07       21.44      1.93 o 
   2   1   8      141.16      142.45      4.52 o 
   3   1   8      130.30      130.67      4.43 o 
   4   1   8        1.81        0.13      2.26 o 
   5   1   8       18.54       18.83      2.73 o 
   6   1   8       16.10       18.07      2.64 o 
   7   1   8        0.50        1.47      2.26 o 
 -13   2   8        5.59       13.58      2.26 o 
 -12   2   8      569.24      572.81      6.45 o 
 -11   2   8        2.49        6.36      2.02 o 
 -10   2   8      248.54      245.82      3.14 o 
  -9   2   8     1042.32     1066.80      5.78 o 
  -8   2   8        0.46        1.87      1.31 o 
  -7   2   8       35.01       35.10      1.94 o 
  -6   2   8       27.48       25.47      1.72 o 
  -5   2   8      348.83      351.06      3.93 o 
  -4   2   8        0.15        0.11      1.60 o 
  -3   2   8       46.92       45.30      2.28 o 
  -2   2   8      163.35      159.22      3.36 o 
  -1   2   8      215.31      220.26      3.70 o 
   0   2   8      624.96      637.46     10.35 o 
   1   2   8      174.34      174.00      5.33 o 
   2   2   8      287.87      291.50      8.00 o 
   3   2   8      281.67      277.20      5.65 o 
   4   2   8      104.10      115.45      4.66 o 
   5   2   8      186.86      198.75      5.33 o 
   6   2   8        0.02        0.53      2.26 o 
   7   2   8       99.33      111.17      4.52 o 
 -13   3   8       26.32       37.45      4.81 o 
 -12   3   8      172.95      182.97      4.55 o 
 -11   3   8       10.34       15.31      2.45 o 
 -10   3   8       87.51       88.42      3.06 o 
  -9   3   8      488.40      481.37      4.49 o 
  -8   3   8      144.53      146.71      2.68 o 
  -7   3   8       16.75       13.99      1.73 o 
  -6   3   8       66.36       65.85      2.44 o 
  -5   3   8       69.71       74.20      2.59 o 
  -4   3   8      300.15      311.46      4.43 o 
  -3   3   8      704.27      713.58      5.24 o 
  -2   3   8       47.51       49.33      2.39 o 
  -1   3   8      400.97      391.59      8.82 o 
   0   3   8      301.75      299.62      7.80 o 
   1   3   8        3.62        2.74      1.94 o 
   2   3   8       49.78       46.64      3.58 o 
   3   3   8      284.03      274.32     11.06 o 
   4   3   8      203.79      196.90      5.86 o 
   5   3   8       66.26       72.24      3.96 o 
   6   3   8        1.07        3.46      2.45 o 
   7   3   8       23.29       24.84      2.92 o 
 -12   4   8       11.19       16.60      2.72 o 
 -11   4   8        4.51        9.57      4.20 o 
 -10   4   8      332.13      346.85      4.02 o 
  -9   4   8       95.15       97.50      2.85 o 
  -8   4   8       26.04       25.83      3.56 o 
  -7   4   8      137.53      143.89      3.46 o 
  -6   4   8       17.65       12.60      1.80 o 
  -5   4   8        4.89        2.58      1.61 o 
  -4   4   8      155.33      153.43      3.14 o 
  -3   4   8       23.27       20.35      1.82 o 
  -2   4   8      185.74      184.21      3.49 o 
  -1   4   8        2.53       -0.90      1.81 o 
   0   4   8      333.02      330.46      4.92 o 
   1   4   8        0.15        0.27      1.94 o 
   2   4   8      164.90      161.60      4.71 o 
   3   4   8       99.57      101.81      4.13 o 
   4   4   8       12.42       11.95      4.00 o 
   5   4   8      116.78      119.49      4.43 o 
   6   4   8       17.38       16.13      2.64 o 
   7   4   8       28.72       35.88      3.20 o 
 -12   5   8       93.87       92.83      4.03 o 
 -11   5   8       19.16       29.73      5.69 o 
 -10   5   8        4.60        8.36      1.84 o 
  -9   5   8       66.88       68.34      2.63 o 
  -8   5   8      342.27      352.47      4.01 o 
  -7   5   8       87.24       86.54      3.10 o 
  -6   5   8      282.95      294.10      4.22 o 
  -5   5   8       84.80       82.93      2.67 o 
  -4   5   8      489.30      481.95      5.06 o 
  -3   5   8      121.61      120.43      3.09 o 
  -2   5   8       94.83       88.86      2.92 o 
  -1   5   8      178.69      184.02      3.69 o 
   0   5   8       17.08       11.96      1.95 o 
   1   5   8      249.51      248.87      4.66 o 
   2   5   8       30.47       34.27      3.02 o 
   3   5   8      282.19      278.24      5.84 o 
   4   5   8        3.25        7.33      2.45 o 
   5   5   8       28.91       30.14      3.02 o 
   6   5   8      271.33      295.87     10.66 o 
 -11   6   8        0.10        1.12      2.78 o 
 -10   6   8        7.75        9.63      1.92 o 
  -9   6   8        2.51        6.12      2.10 o 
  -8   6   8      176.91      153.12      3.65 o 
  -7   6   8       32.76       34.41      2.66 o 
  -6   6   8       90.03       92.17      3.46 o 
  -5   6   8        0.59       -0.38      1.85 o 
  -4   6   8        8.77        5.83      1.93 o 
  -3   6   8       79.85       74.16      3.58 o 
  -2   6   8      315.45      307.63      4.37 o 
  -1   6   8      200.94      209.05      3.80 o 
   0   6   8      743.16      725.78      6.83 o 
   1   6   8       90.44       95.10      3.56 o 
   2   6   8       71.70       70.99      5.19 o 
   3   6   8       61.95       53.83      3.18 o 
   4   6   8       45.39       45.35      3.08 o 
   5   6   8       67.54       61.45      3.96 o 
   6   6   8       89.56       75.80      5.06 o 
 -11   7   8       56.45       65.28      4.33 o 
 -10   7   8       38.39       40.36      6.13 o 
  -9   7   8       21.13       29.20      2.88 o 
  -8   7   8      223.32      247.43      4.87 o 
  -7   7   8      156.83      154.12      4.20 o 
  -6   7   8      491.98      515.97      6.25 o 
  -5   7   8        7.82        9.73      2.36 o 
  -4   7   8       16.75       15.52      2.06 o 
  -3   7   8       32.00       33.69      2.85 o 
  -2   7   8       32.29       31.00      2.30 o 
  -1   7   8       29.04       33.63      2.33 o 
   0   7   8       73.04       59.82      2.90 o 
   1   7   8      867.18      867.92     11.51 o 
   2   7   8        7.93        7.31      3.18 o 
   3   7   8      169.00      187.28      5.64 o 
   4   7   8       42.81       43.80      5.33 o 
   5   7   8       12.50       13.15      2.83 o 
 -10   8   8      174.59      178.79      5.73 o 
  -9   8   8       44.81       56.38      3.52 o 
  -8   8   8        5.88        2.89      2.25 o 
  -7   8   8      342.06      337.22     11.27 o 
  -6   8   8      107.29       97.74      3.90 o 
  -5   8   8       42.78       50.56      3.32 o 
  -4   8   8      115.95      114.41      3.85 o 
  -3   8   8        0.17       -0.91      1.89 o 
  -2   8   8       14.95       17.20      2.16 o 
  -1   8   8      285.55      265.97      6.39 o 
   0   8   8     1770.31     1715.87     30.88 o 
   1   8   8       95.69       88.11      3.74 o 
   2   8   8       53.66       68.59      5.20 o 
   3   8   8       48.92       51.62      3.94 o 
   4   8   8       19.41       19.47      3.02 o 
  -9   9   8       70.59       77.55      3.88 o 
  -8   9   8       18.18       20.20      2.65 o 
  -7   9   8        0.11        0.44      2.31 o 
  -6   9   8      447.79      447.09      6.15 o 
  -5   9   8        6.25        8.20      2.28 o 
  -4   9   8        3.45        3.79      2.30 o 
  -3   9   8      168.15      179.21      4.40 o 
  -2   9   8       20.12       19.78      2.23 o 
  -1   9   8       71.68       68.98      3.16 o 
   0   9   8      524.69      481.16      6.63 o 
   1   9   8      166.49      181.93      5.46 o 
   2   9   8       18.52       16.86      3.33 o 
   3   9   8       66.27       76.62      4.52 o 
  -7  10   8      207.55      238.44      5.06 o 
  -6  10   8       16.29       24.50      2.82 o 
  -5  10   8      118.76      116.62      4.15 o 
  -4  10   8       32.67       32.53      2.87 o 
  -3  10   8        0.33       -0.09      2.31 o 
  -2  10   8       13.43       16.21      2.49 o 
  -1  10   8      237.91      237.39      4.26 o 
   0  10   8      449.85      436.60      7.63 o 
   1  10   8       46.44       52.85      4.26 o 
   2  10   8      386.70      397.51     10.53 o 
  -4  11   8        0.20        1.38      2.40 o 
  -3  11   8        8.25        9.09      2.55 o 
  -2  11   8        3.68        8.09      3.11 o 
  -1  11   8      131.24      133.16      5.16 o 
 -10   1   9      186.36      189.68      4.08 o 
  -9   1   9        3.44        0.24      2.08 o 
  -8   1   9       46.10       47.69      2.82 o 
  -7   1   9       24.61       26.97      2.34 o 
  -6   1   9       51.60       49.60      2.91 o 
  -5   1   9        8.66        9.42      2.01 o 
  -4   1   9      728.59      761.53      6.33 o 
  -3   1   9      181.19      171.39      3.80 o 
  -2   1   9      162.31      167.85      3.66 o 
  -1   1   9      144.89      153.88      3.53 o 
   0   1   9      341.17      347.54      6.60 o 
   1   1   9      497.00      506.15     14.39 o 
   2   1   9       96.79       97.01      4.52 o 
   3   1   9       23.44       17.54      3.02 o 
   4   1   9       18.20       18.13      3.02 o 
 -10   2   9        0.04       -1.60      2.12 o 
  -9   2   9      503.26      523.19      6.99 o 
  -8   2   9       85.76       86.34      3.38 o 
  -7   2   9       69.36       72.10      3.22 o 
  -6   2   9        1.42        1.62      1.96 o 
  -5   2   9      308.38      320.60      4.56 o 
  -4   2   9      165.38      172.66      4.39 o 
  -3   2   9       24.57       24.51      2.29 o 
  -2   2   9      103.81      103.66      3.33 o 
  -1   2   9        0.98       -0.99      1.89 o 
   0   2   9        5.91        4.26      2.64 o 
   1   2   9       43.60       39.99      3.39 o 
   2   2   9        0.15        2.00      2.64 o 
   3   2   9      294.95      294.69      6.22 o 
   4   2   9      100.52      102.88      4.52 o 
 -10   3   9       39.82       40.07      2.71 o 
  -9   3   9       21.81       22.00      2.49 o 
  -8   3   9       13.23       10.28      2.47 o 
  -7   3   9       89.41       97.47      3.35 o 
  -6   3   9      238.22      248.23      4.26 o 
  -5   3   9       15.37       13.92      2.20 o 
  -4   3   9      104.11      111.99      3.42 o 
  -3   3   9       39.18       40.77      2.53 o 
  -2   3   9      348.13      353.30      7.68 o 
  -1   3   9       23.10       22.92      2.50 o 
   0   3   9      110.89      103.42      4.71 o 
   1   3   9      137.29      138.95      4.80 o 
   2   3   9       10.70       10.28      2.83 o 
   3   3   9        3.42        6.93      2.83 o 
   4   3   9       49.71       48.27      4.05 o 
  -9   4   9      168.07      176.82      4.04 o 
  -8   4   9      340.71      373.62      5.09 o 
  -7   4   9       15.11       18.90      2.36 o 
  -6   4   9       14.44       11.35      2.22 o 
  -5   4   9      241.96      262.27      4.85 o 
  -4   4   9       59.27       58.00      3.08 o 
  -3   4   9      132.12      133.70      4.15 o 
  -2   4   9      292.04      303.81      5.13 o 
  -1   4   9      384.03      391.34      7.06 o 
   0   4   9      211.31      203.90      5.65 o 
   1   4   9       57.01       59.43      3.94 o 
   2   4   9       81.83       79.84      4.43 o 
   3   4   9       35.54       30.78      3.29 o 
  -9   5   9      216.44      216.69      4.41 o 
  -8   5   9       22.50       17.41      2.46 o 
  -7   5   9       31.10       30.67      2.51 o 
  -6   5   9      320.82      338.92      4.88 o 
  -5   5   9       29.44       27.95      2.66 o 
  -4   5   9        0.16       -1.24      2.20 o 
  -3   5   9       55.50       55.71      3.49 o 
  -2   5   9        0.70        0.65      2.36 o 
  -1   5   9      521.36      535.45     13.62 o 
   0   5   9      237.23      242.92      6.03 o 
   1   5   9       55.82       58.01      4.24 o 
   2   5   9       13.23       13.58      2.93 o 
   3   5   9       56.77       60.31      4.15 o 
  -8   6   9      676.87      715.61      7.64 o 
  -7   6   9        0.58        2.46      2.36 o 
  -6   6   9        0.24        1.24      2.45 o 
  -5   6   9      199.97      201.96      4.61 o 
  -4   6   9       34.13       40.69      5.01 o 
  -3   6   9      425.30      441.77      7.06 o 
  -2   6   9      154.32      161.08      4.92 o 
  -1   6   9      789.18      769.49     13.19 o 
   0   6   9       99.34       84.58      4.43 o 
   1   6   9        3.17        3.84      2.73 o 
   2   6   9        8.46        9.73      3.02 o 
  -7   7   9        1.05        2.95      2.44 o 
  -6   7   9      296.81      300.16      5.48 o 
  -5   7   9        4.78        3.52      2.51 o 
  -4   7   9        0.02        1.87      2.31 o 
  -3   7   9        1.03       -0.06      2.30 o 
  -2   7   9       32.34       32.99      2.87 o 
  -1   7   9       21.84       19.81      3.39 o 
   0   7   9       98.44       85.22      5.86 o 
  -4   8   9       56.85       62.96      3.74 o 
  -3   8   9       51.41       51.65      3.52 o 
  -2   8   9       97.31      100.20      4.05 o 
  -5   0  10      201.28      218.00      8.79 o 
  -4   0  10        8.15       12.51      3.29 o 
  -3   0  10       86.85       93.38      4.78 o 
  -2   0  10        4.80        9.59      4.00 o 
  -4   1  10       33.62       37.33      2.64 o 
  -3   1  10        4.75        5.80      2.25 o 
                                                 
